# Supplementary material for: Genetic prediction of male pattern baldness
Source: PLoS Genet. 2017 Feb 14;13(2):e1006594. doi: 10.1371/journal.pgen.1006594 (PMC5308812; doi:10.1371/journal.pgen.1006594)
Supplement: S1 Table — (XLSX) [file pgen.1006594.s001.xlsx]

## Sheet: S1 Table
S1 Table. Lookup of GWAS hits from Richards et al. [10], Pickrell et al. [14], Li et al. [15], and Heilmann-Heimbach et al. [16].
Chr	Position	SNP ID	Effect allele	MAF	Beta	SE	P
1	11033082	rs12565727	G	0.22	-0.11	0.007	8.31e-53
1	11033322	rs2095921	G	0.22	-0.11	0.007	8.57e-53
1	25498175	rs7534070	T	0.36	-0.05	0.006	1.35e-14
1	118881689	rs12083887	G	0.4	-0.05	0.006	7.12e-13
1	170341522	rs78003935	A	0.35	0.06	0.007	1.85e-20
2	31805826	rs9282858	T	0.04	-0.16	0.016	1.68e-23
2	43590899	rs11694173	A	0.19	0.04	0.008	1.95e-06
2	68078849	rs6546334	T	0.34	-0.03	0.007	2e-06
2	109513601	rs3827760	G	0	-0.2	0.049	3.67e-05
2	174605633	rs13405699	A	0.02	0.15	0.022	4.18e-12
2	177697882	rs1819008	T	0.46	-0.05	0.006	3.35e-13
2	219726498	rs10193725	C	0.21	0.04	0.008	1.52e-07
2	219746292	rs74333950	G	0.14	0.07	0.009	1.1e-15
2	219756383	rs7349332	T	0.15	0.07	0.009	2.13e-16
2	239694631	rs9287638	A	0.33	0.08	0.007	6.55e-37
2	239695893	rs11684254	G	0.35	0.09	0.006	1.1e-40
3	139032333	rs7642536	C	0.14	0.11	0.009	1.28e-34
3	151639765	rs7648585	G	0.38	0.04	0.006	5.17e-12
3	151653368	rs4679955	T	0.41	0.05	0.006	6.4e-14
3	151654862	rs4679956	T	0.41	0.05	0.006	6.46e-14
4	81206377	rs4690116	A	0.42	0.07	0.006	1.48e-25
4	107883049	rs78311490	G	0.07	-0.05	0.012	5.21e-06
5	158310631	rs929626	G	0.47	-0.08	0.006	3.96e-40
5	158367249	rs62385385	A	0.38	-0.09	0.006	9.99e-46
5	158381512	rs1081073	A	0.49	-0.07	0.006	3.66e-26
6	396321	rs12203592	T	0.22	0.11	0.007	2.64e-49
6	9327556	rs9357047	C	0.44	0.08	0.006	3.07e-35
6	44666915	rs227808	C	0.18	0.04	0.008	2.6e-06
6	127054588	rs1262557	T	0.48	0.05	0.006	3.32e-18
7	18877874	rs2073963	G	0.39	0.1	0.006	1.4e-51
7	18890000	rs756853	A	0.41	-0.1	0.006	5.81e-55
7	18897511	rs7801037	A	0.4	0.11	0.006	8.41e-68
7	46943759	rs12702271	T	0.24	0.06	0.007	1.34e-14
7	68595226	rs34991987	C	0.46	-0.09	0.006	3.59e-47
7	68611960	rs6945541	T	0.45	-0.08	0.006	1.28e-39
8	109597801	rs79437808	T	0.01	0.27	0.027	8.16e-24
10	78196612	rs11593840	G	0.45	-0.06	0.006	1.69e-24
10	126343931	rs3781458	T	0.37	-0.06	0.006	1.26e-20
11	44410862	rs11037975	G	0.3	-0.06	0.007	7.82e-20
12	26426420	rs9668810	C	0.26	-0.06	0.007	5.63e-18
12	26426671	rs9300169	G	0.26	-0.06	0.007	3.93e-18
12	26428793	rs7975017	C	0.22	-0.06	0.007	3.81e-17
12	51145082	rs7974517	A	0.41	0.02	0.006	0.00632263
12	130563363	rs76972608	T	0.14	-0.06	0.009	4.57e-12
13	30746969	rs9314998	G	0.43	0.03	0.006	5.22e-05
15	70041693	rs7177657	C	0.1	0.08	0.01	7.25e-15
16	14391923	rs246180	A	0.33	-0.05	0.007	5.86e-13
17	43924219	rs12373124	C	0.22	-0.08	0.007	1.18e-27
17	55231168	rs62060349	C	0.45	0.06	0.006	3.51e-22
18	42800148	rs10502861	T	0.28	-0.07	0.007	1.7e-26
18	42808059	rs34800162	G	0.28	-0.07	0.007	1.77e-26
20	21785639	rs6137444	T	0.33	0.09	0.007	2.65e-41
20	21853100	rs2180439	T	0.4	0.12	0.006	6.87e-87
20	21880045	rs1998076	G	0.4	0.12	0.006	4.97e-87
20	22000281	rs201563	T	0.43	0.13	0.006	3.17e-102
20	22013514	rs201571	T	0.39	0.13	0.006	6.59e-88
20	22037575	rs6047844	C	0.44	-0.13	0.006	1.16e-103
20	22050503	rs1160312	G	0.46	-0.13	0.006	2.59e-98
20	22057415	rs6113491	C	0.47	-0.13	0.006	2.12e-95
21	36208167	rs68088846	A	0.21	0.07	0.008	2.65e-19
X	66510984	rs6625163	G	0.18	-0.53	0.012	<1E-300
X	66563018	rs2497938	C	0.18	-0.53	0.012	<1E-300
