# Supplementary material for: Genetic prediction of male pattern baldness
Source: PLoS Genet. 2017 Feb 14;13(2):e1006594. doi: 10.1371/journal.pgen.1006594 (PMC5308812; doi:10.1371/journal.pgen.1006594)
Supplement: S3 Table — NSNPS is the number of SNPs in the gene. (XLSX) [file pgen.1006594.s003.xlsx]

## Sheet: S3 Table
S3 Table. Genome-wide significant autosomal gene-based hits (Bonferroni correction of α < 2.769e-06) in the MAGMA gene-based analysis for male pattern baldness. NSNPS is the number of SNPs in the gene.
GENE	CHR	START	STOP	NSNPS	P
RSPO2	8	108911544	109095913	559	4.212e-23
EBF1	5	158122923	158526788	976	8.4998e-22
PRR23B	3	138737873	138739768	1	3.0295e-18
FAM53B	10	126307863	126432930	322	2.1503e-17
NSF	17	44668035	44834830	90	2.3371e-15
PDGFA	7	536895	559481	133	2.4273e-15
WNT10A	2	219745255	219758651	22	3.1408e-15
TBX15	1	119425666	119532179	327	3.3919e-15
CENPW	6	126661253	126669754	14	3.4816e-15
PLEKHM1	17	43513266	43568146	73	3.5232e-15
GORAB	1	170501263	170522974	47	6.8973e-15
FGF5	4	81187742	81212171	91	9.1349e-15
KLF15	3	126061478	126076236	28	9.3363e-15
CRHR1	17	43697710	43913194	362	1.9919e-14
WNT3	17	44841686	44896082	107	2.1993e-14
RUNX3	1	25226002	25291501	183	3.3311e-14
C10orf11	10	77542519	78317130	2218	3.5107e-14
TWIST2	2	239756673	239795893	159	4.4739e-14
LOC100287387	2	239755218	239756320	3	6.9743e-14
PRDM6	5	122424841	122523745	464	9.9115e-14
OFCC1	6	9607550	9977826	1358	3.899e-13
MAPT	17	43971748	44105700	129	4.577e-13
METTL10	10	126447406	126480439	81	5.4549e-13
WARS2	1	119573839	119683295	300	1.0346e-12
SETBP1	18	42260138	42648475	973	2.4236e-12
SLC14A2	18	42792947	43263072	1865	6.1225e-12
KANSL1	17	44107282	44302740	179	1.348e-11
TOP1	20	39657462	39753127	196	1.7379e-11
AUTS2	7	69063905	70257885	3099	4.8063e-11
PRR23A	3	138722804	138725110	8	5.0416e-11
DKK2	4	107842959	107957453	352	8.114e-11
BRE	2	28113482	28561768	1302	9.9127e-11
FAF1	1	50906935	51425936	990	1.224e-10
C1orf127	1	11006530	11042094	141	1.2435e-10
TRPS1	8	116420724	116681228	533	1.4538e-10
YIPF4	2	32502958	32531658	84	1.5449e-10
WNT6	2	219724546	219738954	22	2.0943e-10
IRF4	6	391739	411443	82	2.2832e-10
LGR4	11	27387508	27494334	247	3.1839e-10
PLCG1	20	39766161	39804357	77	4.4419e-10
PTHLH	12	28111017	28124916	53	5.7872e-10
TRMT11	6	126307576	126360422	60	5.7961e-10
TARDBP	1	11072679	11085549	27	5.8343e-10
HINT3	6	126277861	126301390	42	6.2187e-10
GFOD2	16	67708436	67753273	84	1.0579e-09
MEMO1	2	32092892	32235698	373	1.5313e-09
FADS2	11	61595713	61634825	140	1.6765e-09
FADS1	11	61567097	61584529	30	1.7903e-09
SSPN	12	26348269	26387710	127	2.1461e-09
THADA	2	43457975	43823185	1227	2.4473e-09
IQGAP1	15	90931473	91045475	374	2.8431e-09
ATG7	3	11314010	11599139	828	3.5054e-09
CLIC4	1	25071760	25170815	141	3.7749e-09
RASA2	3	141205926	141331197	217	6.7932e-09
MASP2	1	11086580	11107296	75	8.431e-09
ZHX3	20	39807089	39928739	285	9.6073e-09
EIF3E	8	109213972	109260959	167	1.0944e-08
SLC16A10	6	111408781	111544608	308	1.4828e-08
CASZ1	1	10696661	10856707	553	1.5401e-08
ATP6V0D1	16	67471917	67515089	71	1.7456e-08
HDAC9	7	18126572	19036993	2945	1.7892e-08
PAX3	2	223064606	223163715	362	1.8971e-08
SRD5A2	2	31749656	31806040	178	1.8982e-08
TSNAXIP1	16	67841010	67861971	38	2.3902e-08
ZBTB38	3	141043055	141168634	336	2.3934e-08
ACBD4	17	43209967	43221543	24	2.746e-08
SLC12A4	16	67977377	68002597	41	4.2341e-08
PEX14	1	10535003	10690815	475	5.4707e-08
EPB41L2	6	131160487	131384462	764	5.59e-08
XDH	2	31557188	31637611	324	6.624e-08
TMEM91	19	41869871	41889988	52	7.9647e-08
PRDM4	12	108126643	108154914	89	8.5327e-08
ZDHHC1	16	67428322	67450339	43	8.9601e-08
SUCNR1	3	151591431	151599876	30	9.9582e-08
PAX1	20	21686297	21696620	13	1.1851e-07
ITCH	20	32951062	33099197	326	1.4119e-07
B9D2	19	41860322	41870078	29	1.4678e-07
VPS9D1	16	89773541	89787394	51	1.7943e-07
C4orf22	4	81256874	81884910	2226	2.0711e-07
RANBP10	16	67757005	67840555	153	2.2083e-07
PWP1	12	108079590	108106257	90	2.3975e-07
NUTF2	16	67880819	67905219	47	2.6926e-07
PRKAG3	2	219687106	219696512	16	4.0665e-07
HSD11B2	16	67465036	67471456	12	4.1526e-07
TTC27	2	32853087	33046118	847	5.5501e-07
RGS22	8	100973276	101118344	339	5.592e-07
CTCF	16	67596310	67673088	146	5.7712e-07
METTL9	16	21610856	21668792	107	6.1229e-07
NOP58	2	203130515	203168384	89	6.1657e-07
TCF12	15	57210833	57580716	1181	6.3377e-07
TMEM258	11	61556602	61560085	7	6.3968e-07
LRP6	12	12268959	12419811	403	6.5778e-07
ZNF462	9	109625378	109773807	331	7.6067e-07
LRRC36	16	67360747	67419109	130	8.4251e-07
SPAG17	1	118496288	118727848	528	1.0369e-06
TCHH	1	152078793	152086556	16	1.0478e-06
KIAA2012	2	202937978	202978327	147	1.138e-06
SUPT3H	6	44796469	45345670	1985	1.4838e-06
CTNNB1	3	41240942	41281939	75	1.4861e-06
PCGF3	4	699573	764428	328	1.8331e-06
PLA2G15	16	68279247	68294961	38	1.8562e-06
ELAVL4	1	50513686	50667540	294	1.9045e-06
FAM175B	10	126490354	126525239	75	1.9249e-06
ZNRF3	22	29279755	29453476	510	1.9305e-06
FAM169B	15	98980391	99057611	281	2.1656e-06
CENPT	16	67862060	67881361	33	2.2374e-06
FYN	6	111982479	112194655	722	2.2649e-06
ATP5SL	19	41937223	41945843	29	2.4208e-06
REV3L	6	111620234	111804414	463	2.6615e-06
MYRF	11	61520121	61555989	76	2.6906e-06
RALY	20	32581732	32668067	157	2.7012e-06
DLG5	10	79550549	79686348	492	2.7269e-06
