# Supplementary material for: Genetic prediction of male pattern baldness
Source: PLoS Genet. 2017 Feb 14;13(2):e1006594. doi: 10.1371/journal.pgen.1006594 (PMC5308812; doi:10.1371/journal.pgen.1006594)
Supplement: S4 Table — NSNPS is the number of SNPs in the gene. (XLSX) [file pgen.1006594.s004.xlsx]

## Sheet: S4 Table
S4 Table. List of genome-wide significant gene-based hits (Bonferroni correction of α < 8.818e-05) in the MAGMA gene-based analysis for male pattern baldness, performed on the X chromosome. NSNPS is the number of SNPs in the gene.
GENE	CHR	START	STOP	NSNPS	P
ITIH6	X	54775332	54824673	4	5.6712e-05
KLF8	X	56258822	56314322	2	2.5316e-08
FAAH2	X	57313110	57515629	8	9.9556e-13
ARHGEF9	X	62854848	63005426	7	1.105e-11
MTMR8	X	63487961	63615333	4	1.1247e-06
ZC4H2	X	64136250	64254593	3	5.3183e-10
VSIG4	X	65241580	65259967	3	1.0928e-35
HEPH	X	65382433	65487231	5	1.1553e-96
EDA2R	X	65815479	65859140	2	5.1303e-190
AR	X	66763874	66944119	6	2.0246e-269
OPHN1	X	67262186	67653299	41	4.2487e-190
STARD8	X	67867511	67945684	12	1.5573e-17
EDA	X	68835911	69259322	40	5.5376e-05
