# Supplementary material for: Genetic prediction of male pattern baldness
Source: PLoS Genet. 2017 Feb 14;13(2):e1006594. doi: 10.1371/journal.pgen.1006594 (PMC5308812; doi:10.1371/journal.pgen.1006594)
Supplement: S5 Table — (XLSX) [file pgen.1006594.s005.xlsx]

## Sheet: S5 Table
S5 Table. Results of the Gene-Set Analysis performed in DEPICT.
Original gene set ID	Original gene set description	Nominal P.value	False discovery rate <0.05
GO:0005667	transcription factor complex	6.96881e-08	Yes
ENSG00000141027	NCOR1 subnetwork	2.11977e-07	Yes
GO:0008134	transcription factor binding	2.85447e-07	Yes
ENSG00000077809	GTF2I subnetwork	2.97574e-07	Yes
ENSG00000106571	GLI3 subnetwork	7.30771e-07	Yes
GO:0000988	protein binding transcription factor activity	9.76111e-07	Yes
ENSG00000073584	SMARCE1 subnetwork	1.51498e-06	Yes
GO:0000989	transcription factor binding transcription factor activity	2.09783e-06	Yes
KEGG_MTOR_SIGNALING_PATHWAY	KEGG_MTOR_SIGNALING_PATHWAY	2.59914e-06	Yes
GO:0017053	transcriptional repressor complex	3.08808e-06	Yes
ENSG00000204371	EHMT2 subnetwork	3.10454e-06	Yes
ENSG00000206376	EHMT2 subnetwork	3.10454e-06	Yes
ENSG00000137324	ENSG00000137324 subnetwork	3.10454e-06	Yes
GO:0060021	palate development	3.54334e-06	Yes
GO:0003682	chromatin binding	4.58241e-06	Yes
GO:0003712	transcription cofactor activity	4.60531e-06	Yes
MP:0000097	short maxilla	4.76177e-06	Yes
GO:0044212	transcription regulatory region DNA binding	5.3796e-06	Yes
GO:0043566	structure-specific DNA binding	5.68578e-06	Yes
GO:0000122	negative regulation of transcription from RNA polymerase II promoter	5.88966e-06	Yes
GO:0000975	regulatory region DNA binding	5.9573e-06	Yes
GO:0001067	regulatory region nucleic acid binding	5.9573e-06	Yes
MP:0000352	decreased cell proliferation	6.18845e-06	Yes
ENSG00000101266	CSNK2A1 subnetwork	7.12364e-06	Yes
ENSG00000099956	SMARCB1 subnetwork	8.04298e-06	Yes
KEGG_ACUTE_MYELOID_LEUKEMIA	KEGG_ACUTE_MYELOID_LEUKEMIA	8.43155e-06	Yes
ENSG00000139687	RB1 subnetwork	1.31843e-05	Yes
ENSG00000169375	SIN3A subnetwork	1.35487e-05	Yes
ENSG00000145220	LYAR subnetwork	1.55692e-05	Yes
MP:0001302	eyelids open at birth	1.60644e-05	Yes
ENSG00000100393	EP300 subnetwork	1.70118e-05	Yes
ENSG00000206088	ENSG00000206088 subnetwork	1.7104e-05	Yes
GO:0003690	double-stranded DNA binding	2.04758e-05	Yes
ENSG00000080503	SMARCA2 subnetwork	2.31979e-05	Yes
ENSG00000184481	FOXO4 subnetwork	2.40927e-05	Yes
ENSG00000015171	ZMYND11 subnetwork	2.41465e-05	Yes
MP:0001926	female infertility	3.50298e-05	Yes
ENSG00000117751	PPP1R8 subnetwork	3.62348e-05	Yes
MP:0000689	abnormal spleen morphology	4.04456e-05	Yes
ENSG00000116478	HDAC1 subnetwork	4.48752e-05	Yes
ENSG00000160973	FOXH1 subnetwork	5.02047e-05	Yes
ENSG00000132153	DHX30 subnetwork	5.0859e-05	Yes
ENSG00000139613	SMARCC2 subnetwork	5.3272e-05	Yes
ENSG00000143768	LEFTY2 subnetwork	5.79621e-05	Yes
GO:0048701	embryonic cranial skeleton morphogenesis	5.95014e-05	Yes
ENSG00000005339	CREBBP subnetwork	6.43391e-05	Yes
ENSG00000189403	HMGB1 subnetwork	6.74728e-05	Yes
ENSG00000037965	HOXC8 subnetwork	7.70002e-05	Yes
MP:0003935	abnormal craniofacial development	7.74773e-05	Yes
MP:0000088	short mandible	7.95923e-05	Yes
ENSG00000124813	RUNX2 subnetwork	8.05006e-05	Yes
GO:0000785	chromatin	8.55952e-05	Yes
ENSG00000169057	MECP2 subnetwork	8.57471e-05	Yes
ENSG00000112592	TBP subnetwork	8.94924e-05	Yes
GO:0060538	skeletal muscle organ development	9.48696e-05	Yes
ENSG00000012048	BRCA1 subnetwork	9.61783e-05	Yes
ENSG00000166402	TUB subnetwork	9.818e-05	Yes
GO:0048598	embryonic morphogenesis	9.90407e-05	Yes
ENSG00000096717	SIRT1 subnetwork	0.000106868	Yes
KEGG_PROSTATE_CANCER	KEGG_PROSTATE_CANCER	0.000107331	Yes
ENSG00000163939	PBRM1 subnetwork	0.000110293	Yes
ENSG00000184678	HIST2H2BE subnetwork	0.000111378	Yes
MP:0002357	abnormal spleen white pulp morphology	0.000111774	Yes
MP:0002639	micrognathia	0.000112875	Yes
GO:0042826	histone deacetylase binding	0.000117185	Yes
MP:0004617	sacral vertebral transformation	0.00011875	Yes
GO:0007519	skeletal muscle tissue development	0.000120728	Yes
ENSG00000080608	KIAA0020 subnetwork	0.000124883	Yes
KEGG_GLIOMA	KEGG_GLIOMA	0.000135418	Yes
GO:0002053	positive regulation of mesenchymal cell proliferation	0.000143973	Yes
ENSG00000122691	TWIST1 subnetwork	0.000145245	Yes
ENSG00000064703	DDX20 subnetwork	0.000149559	Yes
MP:0005358	abnormal incisor morphology	0.000159575	Yes
ENSG00000169714	CNBP subnetwork	0.00016062	Yes
ENSG00000092203	TOX4 subnetwork	0.000163456	Yes
ENSG00000185591	SP1 subnetwork	0.000165476	Yes
ENSG00000082175	PGR subnetwork	0.000180307	Yes
GO:0000981	sequence-specific DNA binding RNA polymerase II transcription factor activity	0.000181181	Yes
ENSG00000103275	UBE2I subnetwork	0.000184418	Yes
GO:0010718	positive regulation of epithelial to mesenchymal transition	0.000186378	Yes
ENSG00000170345	FOS subnetwork	0.000192644	Yes
GO:2000241	regulation of reproductive process	0.000203915	Yes
ENSG00000206267	ENSG00000206267 subnetwork	0.000222258	Yes
ENSG00000204351	SKIV2L subnetwork	0.000222258	Yes
ENSG00000103507	BCKDK subnetwork	0.000233398	Yes
ENSG00000181163	NPM1 subnetwork	0.000236514	Yes
GO:0016585	chromatin remodeling complex	0.000238965	Yes
GO:0003713	transcription coactivator activity	0.000242494	Yes
GO:0048641	regulation of skeletal muscle tissue development	0.000244183	Yes
ENSG00000143995	MEIS1 subnetwork	0.000248544	Yes
ENSG00000175387	SMAD2 subnetwork	0.000256972	Yes
ENSG00000112033	PPARD subnetwork	0.000259569	Yes
GO:0003714	transcription corepressor activity	0.000262735	Yes
GO:0010464	regulation of mesenchymal cell proliferation	0.000269161	Yes
MP:0006355	abnormal sixth branchial arch artery morphology	0.000271784	Yes
ENSG00000196591	HDAC2 subnetwork	0.000282211	Yes
REACTOME_PIP3_ACTIVATES_AKT_SIGNALING	REACTOME_PIP3_ACTIVATES_AKT_SIGNALING	0.000287667	Yes
ENSG00000116030	SUMO1 subnetwork	0.00028877	Yes
ENSG00000117222	RBBP5 subnetwork	0.000291505	Yes
MP:0003072	abnormal metatarsal bone morphology	0.000292202	Yes
ENSG00000183598	HIST2H3D subnetwork	0.000295837	Yes
ENSG00000203811	HIST2H3C subnetwork	0.000295837	Yes
REACTOME_PI3KAKT_ACTIVATION	REACTOME_PI3KAKT_ACTIVATION	0.000303261	Yes
ENSG00000150990	DHX37 subnetwork	0.000307446	Yes
MP:0006090	abnormal utricle morphology	0.00031301	Yes
GO:0000118	histone deacetylase complex	0.000319918	Yes
ENSG00000124097	ENSG00000124097 subnetwork	0.000320656	Yes
ENSG00000198846	TOX subnetwork	0.000320656	Yes
ENSG00000103460	TOX3 subnetwork	0.000320656	Yes
ENSG00000173473	SMARCC1 subnetwork	0.000333958	Yes
MP:0006089	abnormal vestibular saccule morphology	0.000335136	Yes
MP:0004607	abnormal cervical atlas morphology	0.000338326	Yes
ENSG00000129993	CBFA2T3 subnetwork	0.000342885	Yes
KEGG_ENDOMETRIAL_CANCER	KEGG_ENDOMETRIAL_CANCER	0.00034791	Yes
MP:0000107	abnormal frontal bone morphology	0.000354808	Yes
ENSG00000119285	HEATR1 subnetwork	0.000355618	Yes
MP:0005090	increased double-negative T cell number	0.000359502	Yes
ENSG00000206300	ENSG00000206300 subnetwork	0.000359867	Yes
ENSG00000204435	CSNK2B subnetwork	0.000359867	Yes
ENSG00000206406	CSNK2B subnetwork	0.000359867	Yes
GO:0008301	DNA binding, bending	0.000362285	Yes
GO:0051147	regulation of muscle cell differentiation	0.000370813	Yes
GO:0014902	myotube differentiation	0.000385549	Yes
KEGG_CHRONIC_MYELOID_LEUKEMIA	KEGG_CHRONIC_MYELOID_LEUKEMIA	0.000386393	Yes
ENSG00000157557	ETS2 subnetwork	0.000391633	Yes
ENSG00000094631	HDAC6 subnetwork	0.000391842	Yes
GO:0060322	head development	0.000394551	Yes
ENSG00000127616	SMARCA4 subnetwork	0.000406171	Yes
ENSG00000136709	WDR33 subnetwork	0.000409894	Yes
ENSG00000066117	SMARCD1 subnetwork	0.00041226	Yes
GO:0003705	RNA polymerase II distal enhancer sequence-specific DNA binding transcription factor activity	0.000434165	Yes
GO:0031490	chromatin DNA binding	0.000445724	Yes
GO:0034708	methyltransferase complex	0.000446355	Yes
GO:0035097	histone methyltransferase complex	0.000446355	Yes
MP:0000443	abnormal snout morphology	0.000450432	Yes
ENSG00000166949	SMAD3 subnetwork	0.000453992	Yes
ENSG00000196498	NCOR2 subnetwork	0.00046322	Yes
MP:0004157	interrupted aortic arch	0.000478469	Yes
ENSG00000214528	ENSG00000214528 subnetwork	0.000486915	Yes
MP:0009542	decreased thymocyte apoptosis	0.000492027	Yes
MP:0003645	increased pancreatic beta cell number	0.000501177	Yes
GO:0051090	regulation of sequence-specific DNA binding transcription factor activity	0.000504487	Yes
ENSG00000170365	SMAD1 subnetwork	0.000506658	Yes
MP:0011102	partial embryonic lethality	0.00051122	No
ENSG00000180573	HIST1H2AC subnetwork	0.000522213	No
ENSG00000125944	HNRNPR subnetwork	0.000522437	No
ENSG00000114166	KAT2B subnetwork	0.000527095	No
KEGG_ERBB_SIGNALING_PATHWAY	KEGG_ERBB_SIGNALING_PATHWAY	0.000532399	No
MP:0000154	rib fusion	0.000534841	No
ENSG00000106638	TBL2 subnetwork	0.000537352	No
ENSG00000092201	SUPT16H subnetwork	0.000544028	No
ENSG00000108424	KPNB1 subnetwork	0.000544989	No
ENSG00000033800	PIAS1 subnetwork	0.000546731	No
MP:0010724	thick interventricular septum	0.000552398	No
ENSG00000172172	MRPL13 subnetwork	0.000560124	No
ENSG00000184083	FAM120C subnetwork	0.000561827	No
ENSG00000159216	RUNX1 subnetwork	0.000563351	No
ENSG00000171720	HDAC3 subnetwork	0.000573388	No
ENSG00000001167	NFYA subnetwork	0.000573453	No
ENSG00000196419	XRCC6 subnetwork	0.000581288	No
ENSG00000185736	ADARB2 subnetwork	0.000600697	No
ENSG00000173575	CHD2 subnetwork	0.000620699	No
ENSG00000137947	GTF2B subnetwork	0.000625042	No
ENSG00000132361	KIAA0664 subnetwork	0.000628845	No
GO:0042800	histone methyltransferase activity (H3-K4 specific)	0.000630272	No
ENSG00000206407	ENSG00000206407 subnetwork	0.000630988	No
ENSG00000204569	PPP1R10 subnetwork	0.000630988	No
ENSG00000206489	PPP1R10 subnetwork	0.000630988	No
ENSG00000091831	ESR1 subnetwork	0.000632406	No
MP:0001575	cyanosis	0.00063326	No
ENSG00000163879	DNALI1 subnetwork	0.000638433	No
GO:0035914	skeletal muscle cell differentiation	0.00063866	No
GO:0060603	mammary gland duct morphogenesis	0.000643803	No
GO:0048729	tissue morphogenesis	0.000644511	No
ENSG00000134574	DDB2 subnetwork	0.000645775	No
GO:0042476	odontogenesis	0.000646985	No
GO:0031519	PcG protein complex	0.000647412	No
GO:0030879	mammary gland development	0.000651131	No
ENSG00000136518	ACTL6A subnetwork	0.000660582	No
ENSG00000124642	ENSG00000124642 subnetwork	0.000672474	No
ENSG00000184825	HIST1H2AH subnetwork	0.000672474	No
ENSG00000141646	SMAD4 subnetwork	0.000676155	No
ENSG00000142684	ZNF593 subnetwork	0.00067639	No
ENSG00000157933	SKI subnetwork	0.00067982	No
ENSG00000070770	CSNK2A2 subnetwork	0.000696327	No
ENSG00000015153	YAF2 subnetwork	0.000696652	No
GO:0048705	skeletal system morphogenesis	0.000702799	No
MP:0004462	small basisphenoid bone	0.000709205	No
ENSG00000197063	MAFG subnetwork	0.000712816	No
MP:0009890	cleft secondary palate	0.00071319	No
ENSG00000136504	KAT7 subnetwork	0.000719271	No
ENSG00000177283	FZD8 subnetwork	0.000725348	No
ENSG00000074047	GLI2 subnetwork	0.000734386	No
ENSG00000107882	SUFU subnetwork	0.000734661	No
ENSG00000178409	BEND3 subnetwork	0.000738694	No
ENSG00000163283	ALPP subnetwork	0.000743571	No
ENSG00000174720	LARP7 subnetwork	0.000745901	No
ENSG00000172216	CEBPB subnetwork	0.00074693	No
ENSG00000181218	HIST3H2A subnetwork	0.000751617	No
ENSG00000188739	RBM34 subnetwork	0.000754161	No
GO:0048704	embryonic skeletal system morphogenesis	0.000759682	No
ENSG00000180182	MED14 subnetwork	0.000762195	No
ENSG00000143520	FLG2 subnetwork	0.000779101	No
GO:0043009	chordate embryonic development	0.000787267	No
ENSG00000103343	ZNF174 subnetwork	0.000789875	No
GO:0016568	chromatin modification	0.000803572	No
MP:0002672	abnormal branchial arch artery morphology	0.000819789	No
ENSG00000164091	WDR82 subnetwork	0.000822579	No
ENSG00000106348	IMPDH1 subnetwork	0.000833975	No
MP:0000455	abnormal maxilla morphology	0.000834894	No
GO:0022612	gland morphogenesis	0.00085271	No
GO:0048568	embryonic organ development	0.000856476	No
GO:0010717	regulation of epithelial to mesenchymal transition	0.000866479	No
ENSG00000143190	POU2F1 subnetwork	0.000876101	No
ENSG00000177606	JUN subnetwork	0.000879603	No
ENSG00000179583	CIITA subnetwork	0.000879969	No
MP:0000026	abnormal inner ear morphology	0.000882194	No
GO:0061180	mammary gland epithelium development	0.000888429	No
MP:0006354	abnormal fourth branchial arch artery morphology	0.000889156	No
GO:0051059	NF-kappaB binding	0.000891882	No
ENSG00000135372	NAT10 subnetwork	0.000896588	No
ENSG00000049618	ARID1B subnetwork	0.000903435	No
ENSG00000162367	TAL1 subnetwork	0.000926073	No
GO:0010463	mesenchymal cell proliferation	0.000929905	No
MP:0008208	decreased pro-B cell number	0.000931099	No
ENSG00000148143	ZNF462 subnetwork	0.000939589	No
ENSG00000197498	RPF2 subnetwork	0.000946528	No
REACTOME_MYOGENESIS	REACTOME_MYOGENESIS	0.000950747	No
REACTOME_CDO_IN_MYOGENESIS	REACTOME_CDO_IN_MYOGENESIS	0.000950747	No
ENSG00000166582	CENPV subnetwork	0.000963171	No
ENSG00000068305	MEF2A subnetwork	0.000968998	No
ENSG00000147099	HDAC8 subnetwork	0.000976335	No
ENSG00000183337	BCOR subnetwork	0.000985109	No
ENSG00000185130	HIST1H2BL subnetwork	0.00100686	No
GO:0000976	transcription regulatory region sequence-specific DNA binding	0.00100699	No
ENSG00000101901	ALG13 subnetwork	0.00101305	No
ENSG00000121741	ZMYM2 subnetwork	0.00103028	No
GO:0009792	embryo development ending in birth or egg hatching	0.00103632	No
ENSG00000130803	ZNF317 subnetwork	0.00104249	No
GO:0034504	protein localization to nucleus	0.00104485	No
MP:0000157	abnormal sternum morphology	0.00105981	No
MP:0000430	absent maxillary shelf	0.00106271	No
MP:0004616	lumbar vertebral transformation	0.00106788	No
ENSG00000115289	PCGF1 subnetwork	0.0010718	No
ENSG00000213588	ZBTB9 subnetwork	0.00107478	No
ENSG00000089094	KDM2B subnetwork	0.00107539	No
ENSG00000068024	HDAC4 subnetwork	0.00108414	No
MP:0003235	abnormal alisphenoid bone morphology	0.00109959	No
MP:0000458	abnormal mandible morphology	0.00110934	No
REACTOME_PI3K_EVENTS_IN_ERBB4_SIGNALING	REACTOME_PI3K_EVENTS_IN_ERBB4_SIGNALING	0.00111	No
ENSG00000103994	ZFP106 subnetwork	0.00111289	No
KEGG_WNT_SIGNALING_PATHWAY	KEGG_WNT_SIGNALING_PATHWAY	0.00111659	No
GO:0060323	head morphogenesis	0.00113276	No
GO:0060443	mammary gland morphogenesis	0.00114211	No
MP:0004992	increased bone resorption	0.00114396	No
ENSG00000149136	SSRP1 subnetwork	0.00116967	No
GO:0016279	protein-lysine N-methyltransferase activity	0.00117498	No
GO:0016278	lysine N-methyltransferase activity	0.00117498	No
GO:0016569	covalent chromatin modification	0.00118017	No
ENSG00000140009	ESR2 subnetwork	0.00118981	No
ENSG00000124535	WRNIP1 subnetwork	0.00120486	No
ENSG00000100181	ENSG00000100181 subnetwork	0.00121588	No
ENSG00000165271	NOL6 subnetwork	0.00123595	No
ENSG00000203812	HIST2H2AA4 subnetwork	0.00125676	No
ENSG00000183558	HIST2H2AA3 subnetwork	0.00125676	No
ENSG00000104964	AES subnetwork	0.00125735	No
ENSG00000182979	MTA1 subnetwork	0.00125851	No
MP:0004739	conductive hearing loss	0.00126154	No
ENSG00000129152	MYOD1 subnetwork	0.00127352	No
ENSG00000141551	CSNK1D subnetwork	0.00128211	No
ENSG00000178951	ZBTB7A subnetwork	0.00128384	No
ENSG00000056661	PCGF2 subnetwork	0.00128868	No
MP:0002116	abnormal craniofacial bone morphology	0.00129387	No
ENSG00000157456	CCNB2 subnetwork	0.00129543	No
ENSG00000160220	ENSG00000160220 subnetwork	0.00129747	No
GO:0000792	heterochromatin	0.00129845	No
GO:0051149	positive regulation of muscle cell differentiation	0.00129994	No
ENSG00000120800	UTP20 subnetwork	0.00130008	No
ENSG00000079102	RUNX1T1 subnetwork	0.00130268	No
GO:0045120	pronucleus	0.00130388	No
ENSG00000206353	SKIV2L subnetwork	0.0013048	No
ENSG00000108848	LUC7L3 subnetwork	0.00130658	No
ENSG00000146587	RBAK subnetwork	0.00131408	No
GO:0030684	preribosome	0.00132243	No
MP:0004618	thoracic vertebral transformation	0.00132755	No
GO:0010906	regulation of glucose metabolic process	0.00133041	No
ENSG00000196747	HIST1H2AI subnetwork	0.00133419	No
ENSG00000196866	HIST1H2AD subnetwork	0.00133419	No
ENSG00000184348	HIST1H2AK subnetwork	0.00133419	No
ENSG00000196787	HIST1H2AG subnetwork	0.00133419	No
ENSG00000198374	HIST1H2AL subnetwork	0.00133419	No
GO:0001501	skeletal system development	0.00134164	No
ENSG00000114127	XRN1 subnetwork	0.00135012	No
ENSG00000196374	HIST1H2BM subnetwork	0.00135564	No
ENSG00000136231	IGF2BP3 subnetwork	0.00135742	No
ENSG00000158691	ZSCAN12 subnetwork	0.00135948	No
ENSG00000134107	BHLHE40 subnetwork	0.00137117	No
ENSG00000166716	ZNF592 subnetwork	0.00137214	No
REACTOME_RNA_POLYMERASE_I_RNA_POLYMERASE_III_AND_MITOCHONDRIAL_TRANSCRIPTION	REACTOME_RNA_POLYMERASE_I_RNA_POLYMERASE_III_AND_MITOCHONDRIAL_TRANSCRIPTION	0.00138955	No
MP:0001119	abnormal female reproductive system morphology	0.00141183	No
MP:0000074	abnormal neurocranium morphology	0.00141249	No
ENSG00000188986	COBRA1 subnetwork	0.00141266	No
ENSG00000153147	SMARCA5 subnetwork	0.00141509	No
GO:0016570	histone modification	0.00142176	No
MP:0011087	complete neonatal lethality	0.00142216	No
ENSG00000173039	RELA subnetwork	0.00142479	No
ENSG00000108504	ENSG00000108504 subnetwork	0.00144477	No
ENSG00000187079	TEAD1 subnetwork	0.00144933	No
ENSG00000131652	THOC6 subnetwork	0.00147775	No
ENSG00000149480	MTA2 subnetwork	0.00149086	No
GO:0046332	SMAD binding	0.00149632	No
ENSG00000105810	CDK6 subnetwork	0.00150938	No
ENSG00000108798	ABI3 subnetwork	0.00151087	No
ENSG00000105229	PIAS4 subnetwork	0.00151318	No
GO:0007389	pattern specification process	0.00152543	No
GO:0048732	gland development	0.00153158	No
ENSG00000108654	DDX5 subnetwork	0.0015379	No
ENSG00000075856	SART3 subnetwork	0.00154186	No
ENSG00000004487	KDM1A subnetwork	0.00154625	No
ENSG00000135365	PHF21A subnetwork	0.00155095	No
ENSG00000100612	DHRS7 subnetwork	0.0015517	No
ENSG00000179222	MAGED1 subnetwork	0.00155203	No
MP:0004448	abnormal presphenoid bone morphology	0.00156718	No
MP:0002633	persistent truncus arteriosis	0.00159842	No
GO:0006325	chromatin organization	0.00161181	No
REACTOME_SIGNALING_BY_SCF:KIT	REACTOME_SIGNALING_BY_SCF:KIT	0.00164274	No
ENSG00000143614	GATAD2B subnetwork	0.00164708	No
ENSG00000011260	UTP18 subnetwork	0.00164971	No
GO:0045778	positive regulation of ossification	0.00166091	No
MP:0009887	abnormal palatal shelf fusion at midline	0.00166768	No
ENSG00000108592	FTSJ3 subnetwork	0.00167341	No
ENSG00000120693	SMAD9 subnetwork	0.00168559	No
KEGG_COLORECTAL_CANCER	KEGG_COLORECTAL_CANCER	0.00169923	No
MP:0002176	increased brain weight	0.0017087	No
ENSG00000122484	RPAP2 subnetwork	0.00171372	No
GO:0005730	nucleolus	0.00171865	No
ENSG00000173545	ZNF622 subnetwork	0.00171942	No
ENSG00000198000	NOL8 subnetwork	0.00172628	No
ENSG00000011451	WIZ subnetwork	0.00173481	No
MP:0004113	abnormal aortic arch morphology	0.00174635	No
ENSG00000013503	POLR3B subnetwork	0.00175398	No
MP:0008277	abnormal sternum ossification	0.00175615	No
ENSG00000168610	STAT3 subnetwork	0.00178146	No
GO:0001837	epithelial to mesenchymal transition	0.00179267	No
MP:0002359	abnormal spleen germinal center morphology	0.00179556	No
ENSG00000176165	FOXG1 subnetwork	0.00180401	No
REACTOME_PI:3K_CASCADE	REACTOME_PI:3K_CASCADE	0.00182753	No
ENSG00000089902	RCOR1 subnetwork	0.00183233	No
ENSG00000185551	NR2F2 subnetwork	0.0018371	No
ENSG00000111642	CHD4 subnetwork	0.00184582	No
ENSG00000065526	SPEN subnetwork	0.00188329	No
GO:0060429	epithelium development	0.00188493	No
ENSG00000171311	EXOSC1 subnetwork	0.00189278	No
ENSG00000151090	THRB subnetwork	0.00189308	No
ENSG00000138398	PPIG subnetwork	0.00190477	No
GO:0050792	regulation of viral reproduction	0.00192666	No
ENSG00000112578	BYSL subnetwork	0.00192912	No
GO:0060444	branching involved in mammary gland duct morphogenesis	0.00192932	No
ENSG00000112651	MRPL2 subnetwork	0.00196603	No
ENSG00000113812	ACTR8 subnetwork	0.00197466	No
ENSG00000143373	ZNF687 subnetwork	0.0019835	No
ENSG00000117020	AKT3 subnetwork	0.00198585	No
ENSG00000110092	CCND1 subnetwork	0.00198624	No
ENSG00000111432	FZD10 subnetwork	0.00198645	No
ENSG00000164930	FZD6 subnetwork	0.00198645	No
GO:0001503	ossification	0.00199123	No
ENSG00000007816	ENSG00000007816 subnetwork	0.00199597	No
ENSG00000185619	PCGF3 subnetwork	0.00203712	No
GO:0060325	face morphogenesis	0.00204227	No
ENSG00000198646	NCOA6 subnetwork	0.00204443	No
ENSG00000123064	DDX54 subnetwork	0.00204931	No
ENSG00000104290	FZD3 subnetwork	0.0020559	No
ENSG00000180628	PCGF5 subnetwork	0.00207403	No
ENSG00000160094	ZNF362 subnetwork	0.00208302	No
ENSG00000061273	HDAC7 subnetwork	0.00209432	No
ENSG00000157344	ENSG00000157344 subnetwork	0.002097	No
ENSG00000142864	SERBP1 subnetwork	0.00209942	No
MP:0004624	abnormal thoracic cage morphology	0.00212413	No
GO:0048524	positive regulation of viral reproduction	0.00212835	No
ENSG00000137193	PIM1 subnetwork	0.00213554	No
ENSG00000067533	RRP15 subnetwork	0.00214459	No
ENSG00000100888	CHD8 subnetwork	0.00214914	No
ENSG00000206412	GNL1 subnetwork	0.00215178	No
ENSG00000206492	GNL1 subnetwork	0.00215178	No
ENSG00000204590	GNL1 subnetwork	0.00215178	No
ENSG00000082701	GSK3B subnetwork	0.00215927	No
MP:0003755	abnormal palate morphology	0.00216928	No
MP:0000018	small ears	0.00217315	No
ENSG00000159200	RCAN1 subnetwork	0.00217904	No
MP:0002144	abnormal B cell differentiation	0.00218802	No
ENSG00000177200	CHD9 subnetwork	0.00219548	No
MP:0009703	decreased birth body size	0.0021955	No
ENSG00000114030	KPNA1 subnetwork	0.002198	No
ENSG00000066336	SPI1 subnetwork	0.00221222	No
MP:0004355	short radius	0.00222805	No
GO:0016581	NuRD complex	0.00222887	No
ENSG00000165733	BMS1 subnetwork	0.00224736	No
GO:0003002	regionalization	0.00226949	No
MP:0004251	failure of heart looping	0.00227606	No
ENSG00000101665	SMAD7 subnetwork	0.00227762	No
ENSG00000150907	FOXO1 subnetwork	0.00228424	No
ENSG00000071655	MBD3 subnetwork	0.00229939	No
MP:0008148	abnormal rib-sternum attachment	0.0023208	No
REACTOME_SIGNALING_BY_ERBB4	REACTOME_SIGNALING_BY_ERBB4	0.0023239	No
ENSG00000134987	WDR36 subnetwork	0.00232644	No
GO:0021915	neural tube development	0.00233919	No
ENSG00000078043	PIAS2 subnetwork	0.00234596	No
MP:0001759	increased urine glucose level	0.00240983	No
ENSG00000089048	ESF1 subnetwork	0.00241047	No
ENSG00000148606	POLR3A subnetwork	0.00241744	No
ENSG00000147162	OGT subnetwork	0.00242141	No
GO:0010770	positive regulation of cell morphogenesis involved in differentiation	0.00242836	No
ENSG00000183751	TBL3 subnetwork	0.00243196	No
GO:0018024	histone-lysine N-methyltransferase activity	0.00243548	No
GO:0030278	regulation of ossification	0.00244516	No
GO:0048562	embryonic organ morphogenesis	0.00245737	No
ENSG00000137259	HIST1H2AB subnetwork	0.00245992	No
ENSG00000168274	HIST1H2AE subnetwork	0.00245992	No
GO:0045937	positive regulation of phosphate metabolic process	0.00246657	No
GO:0010562	positive regulation of phosphorus metabolic process	0.00246657	No
ENSG00000196501	ENSG00000196501 subnetwork	0.0024689	No
ENSG00000123612	ACVR1C subnetwork	0.00247807	No
REACTOME_GAB1_SIGNALOSOME	REACTOME_GAB1_SIGNALOSOME	0.00248177	No
GO:0030326	embryonic limb morphogenesis	0.00248295	No
GO:0035113	embryonic appendage morphogenesis	0.00248295	No
ENSG00000090060	PAPOLA subnetwork	0.00248729	No
ENSG00000131747	TOP2A subnetwork	0.00249488	No
GO:0048762	mesenchymal cell differentiation	0.00252103	No
GO:0031401	positive regulation of protein modification process	0.00252649	No
ENSG00000188763	FZD9 subnetwork	0.00254116	No
GO:0051153	regulation of striated muscle cell differentiation	0.00255159	No
ENSG00000112062	MAPK14 subnetwork	0.00255159	No
ENSG00000213672	NCKIPSD subnetwork	0.0025914	No
MP:0004359	short ulna	0.00259359	No
ENSG00000145782	ATG12 subnetwork	0.00260421	No
ENSG00000172795	DCP2 subnetwork	0.00261937	No
REACTOME_PI3K_EVENTS_IN_ERBB2_SIGNALING	REACTOME_PI3K_EVENTS_IN_ERBB2_SIGNALING	0.00265457	No
ENSG00000106070	GRB10 subnetwork	0.00266178	No
ENSG00000141076	CIRH1A subnetwork	0.00266522	No
ENSG00000148773	MKI67 subnetwork	0.00268097	No
ENSG00000148843	PDCD11 subnetwork	0.00270295	No
ENSG00000198677	TTC37 subnetwork	0.00272162	No
ENSG00000121691	CAT subnetwork	0.00274821	No
ENSG00000080839	RBL1 subnetwork	0.00277932	No
GO:0035108	limb morphogenesis	0.00277963	No
GO:0035107	appendage morphogenesis	0.00277963	No
ENSG00000177971	IMP3 subnetwork	0.00286196	No
MP:0000150	abnormal rib morphology	0.00288381	No
ENSG00000111361	EIF2B1 subnetwork	0.00288444	No
GO:0003678	DNA helicase activity	0.00290523	No
ENSG00000132676	DAP3 subnetwork	0.00290696	No
GO:0001106	RNA polymerase II transcription corepressor activity	0.00291936	No
GO:0001191	RNA polymerase II transcription factor binding transcription factor activity involved in negative regulation of transcription	0.00291936	No
ENSG00000197837	HIST4H4 subnetwork	0.00292095	No
ENSG00000188987	HIST1H4D subnetwork	0.00292095	No
ENSG00000197914	HIST1H4K subnetwork	0.00292095	No
ENSG00000182217	HIST2H4B subnetwork	0.00292095	No
ENSG00000183941	HIST2H4A subnetwork	0.00292095	No
ENSG00000198558	HIST1H4L subnetwork	0.00292095	No
ENSG00000197238	HIST1H4J subnetwork	0.00292095	No
ENSG00000196176	HIST1H4A subnetwork	0.00292095	No
ENSG00000158406	HIST1H4H subnetwork	0.00292095	No
ENSG00000124529	HIST1H4B subnetwork	0.00292095	No
ENSG00000198518	HIST1H4E subnetwork	0.00292095	No
ENSG00000197061	HIST1H4C subnetwork	0.00292095	No
ENSG00000198327	HIST1H4F subnetwork	0.00292095	No
ENSG00000198339	HIST1H4I subnetwork	0.00292095	No
ENSG00000188486	H2AFX subnetwork	0.00292278	No
MP:0001071	abnormal facial nerve morphology	0.00293191	No
ENSG00000031544	ENSG00000031544 subnetwork	0.00293553	No
ENSG00000131759	RARA subnetwork	0.00293776	No
ENSG00000145425	RPS3A subnetwork	0.00294838	No
ENSG00000111087	GLI1 subnetwork	0.00295344	No
ENSG00000167721	TSR1 subnetwork	0.00298659	No
ENSG00000186141	POLR3C subnetwork	0.00298848	No
ENSG00000078668	VDAC3 subnetwork	0.00299082	No
ENSG00000203852	HIST2H3A subnetwork	0.00299338	No
ENSG00000131788	PIAS3 subnetwork	0.0029983	No
ENSG00000163877	SNIP1 subnetwork	0.00300388	No
ENSG00000129460	NGDN subnetwork	0.00303007	No
ENSG00000163041	H3F3A subnetwork	0.00303069	No
ENSG00000196285	ENSG00000196285 subnetwork	0.00303069	No
ENSG00000132475	H3F3B subnetwork	0.00303069	No
ENSG00000101745	ANKRD12 subnetwork	0.00305534	No
GO:0042303	molting cycle	0.00307414	No
GO:0042633	hair cycle	0.00307414	No
MP:0000729	abnormal myogenesis	0.00308193	No
GO:0002009	morphogenesis of an epithelium	0.00308269	No
ENSG00000113721	PDGFRB subnetwork	0.00308571	No
MP:0008215	decreased immature B cell number	0.003087	No
GO:0000982	RNA polymerase II core promoter proximal region sequence-specific DNA binding transcription factor activity	0.00309218	No
GO:0010171	body morphogenesis	0.00309843	No
ENSG00000181222	POLR2A subnetwork	0.00310992	No
ENSG00000136718	IMP4 subnetwork	0.00311425	No
ENSG00000164362	TERT subnetwork	0.00312354	No
REACTOME_DOWNSTREAM_SIGNAL_TRANSDUCTION	REACTOME_DOWNSTREAM_SIGNAL_TRANSDUCTION	0.0031476	No
ENSG00000196781	TLE1 subnetwork	0.00314968	No
ENSG00000196363	WDR5 subnetwork	0.00315486	No
ENSG00000169062	UPF3A subnetwork	0.00316849	No
ENSG00000102226	USP11 subnetwork	0.00317421	No
GO:0001076	RNA polymerase II transcription factor binding transcription factor activity	0.00318131	No
ENSG00000100146	SOX10 subnetwork	0.00318463	No
ENSG00000136891	TEX10 subnetwork	0.00320469	No
ENSG00000065183	WDR3 subnetwork	0.00321989	No
GO:0048736	appendage development	0.00322304	No
GO:0060173	limb development	0.00322304	No
ENSG00000180340	FZD2 subnetwork	0.00325168	No
ENSG00000115234	SNX17 subnetwork	0.00325538	No
ENSG00000185637	ENSG00000185637 subnetwork	0.00327217	No
MP:0001823	thymus hypoplasia	0.00328558	No
ENSG00000203813	HIST1H3H subnetwork	0.00328647	No
ENSG00000077080	ACTL6B subnetwork	0.00333257	No
MP:0008478	increased spleen white pulp amount	0.00336042	No
ENSG00000137834	SMAD6 subnetwork	0.00336648	No
MP:0011088	partial neonatal lethality	0.00339334	No
ENSG00000183741	CBX6 subnetwork	0.0033984	No
ENSG00000155363	MOV10 subnetwork	0.00340359	No
ENSG00000114867	EIF4G1 subnetwork	0.00342282	No
ENSG00000168028	RPSA subnetwork	0.00345579	No
MP:0002115	abnormal limb bone morphology	0.00347321	No
GO:0070167	regulation of biomineral tissue development	0.00347837	No
ENSG00000100138	NHP2L1 subnetwork	0.00348142	No
GO:0045787	positive regulation of cell cycle	0.00349038	No
ENSG00000198087	CD2AP subnetwork	0.00349456	No
ENSG00000005189	ENSG00000005189 subnetwork	0.00350312	No
ENSG00000112576	CCND3 subnetwork	0.00351137	No
GO:0009250	glucan biosynthetic process	0.0035173	No
GO:0005978	glycogen biosynthetic process	0.0035173	No
MP:0009888	palatal shelves fail to meet at midline	0.00354485	No
KEGG_B_CELL_RECEPTOR_SIGNALING_PATHWAY	KEGG_B_CELL_RECEPTOR_SIGNALING_PATHWAY	0.00355181	No
GO:0051052	regulation of DNA metabolic process	0.00355203	No
ENSG00000214485	ENSG00000214485 subnetwork	0.0035605	No
GO:0006109	regulation of carbohydrate metabolic process	0.00356164	No
ENSG00000148175	STOM subnetwork	0.00356255	No
MP:0003161	absent lateral semicircular canal	0.00357551	No
GO:0010675	regulation of cellular carbohydrate metabolic process	0.00357809	No
GO:0045885	positive regulation of survival gene product expression	0.00361669	No
MP:0002835	abnormal cranial suture morphology	0.00362764	No
ENSG00000115274	INO80B subnetwork	0.00362951	No
MP:0003148	decreased cochlear coiling	0.00363481	No
ENSG00000115756	HPCAL1 subnetwork	0.00363574	No
ENSG00000116717	GADD45A subnetwork	0.00365258	No
ENSG00000213923	CSNK1E subnetwork	0.00366664	No
ENSG00000112658	SRF subnetwork	0.00367931	No
ENSG00000176102	CSTF3 subnetwork	0.00371447	No
GO:0000987	core promoter proximal region sequence-specific DNA binding	0.00371499	No
ENSG00000182481	KPNA2 subnetwork	0.0037181	No
ENSG00000215769	ENSG00000215769 subnetwork	0.0037181	No
GO:0000790	nuclear chromatin	0.00371895	No
GO:0001934	positive regulation of protein phosphorylation	0.00375226	No
MP:0002092	abnormal eye morphology	0.00378924	No
ENSG00000136146	MED4 subnetwork	0.0037912	No
ENSG00000197597	ENSG00000197597 subnetwork	0.00380642	No
ENSG00000080603	SRCAP subnetwork	0.00381969	No
ENSG00000179041	RRS1 subnetwork	0.00387595	No
GO:0048706	embryonic skeletal system development	0.00388941	No
ENSG00000114767	RRP9 subnetwork	0.00389036	No
ENSG00000163132	MSX1 subnetwork	0.00389715	No
ENSG00000125630	POLR1B subnetwork	0.00390119	No
GO:0001942	hair follicle development	0.00392963	No
GO:0022405	hair cycle process	0.00392963	No
GO:0022404	molting cycle process	0.00392963	No
MP:0000914	exencephaly	0.00394095	No
ENSG00000132382	MYBBP1A subnetwork	0.00394239	No
ENSG00000099389	ENSG00000099389 subnetwork	0.00396793	No
ENSG00000144597	EAF1 subnetwork	0.00397047	No
ENSG00000164032	H2AFZ subnetwork	0.00397606	No
MP:0002492	decreased IgE level	0.0039782	No
GO:0043467	regulation of generation of precursor metabolites and energy	0.00400668	No
GO:0048643	positive regulation of skeletal muscle tissue development	0.00403583	No
ENSG00000111615	KRR1 subnetwork	0.00403649	No
MP:0003036	vertebral transformation	0.00403972	No
MP:0004204	absent stapes	0.00405238	No
GO:0042475	odontogenesis of dentin-containing tooth	0.00405903	No
MP:0005270	abnormal zygomatic bone morphology	0.00408827	No
ENSG00000106004	HOXA5 subnetwork	0.00409225	No
ENSG00000204221	WDR46 subnetwork	0.00409608	No
ENSG00000206284	WDR46 subnetwork	0.00409608	No
ENSG00000115816	CEBPZ subnetwork	0.00409994	No
MP:0003056	abnormal hyoid bone morphology	0.00412206	No
GO:0048742	regulation of skeletal muscle fiber development	0.00413214	No
ENSG00000125651	GTF2F1 subnetwork	0.00414155	No
ENSG00000066926	FECH subnetwork	0.00416051	No
GO:0060349	bone morphogenesis	0.00418922	No
MP:0005459	decreased percent body fat	0.0041983	No
ENSG00000103197	TSC2 subnetwork	0.00420157	No
GO:0001159	core promoter proximal region DNA binding	0.00421435	No
ENSG00000184357	HIST1H1B subnetwork	0.00421841	No
ENSG00000105202	FBL subnetwork	0.00422209	No
MP:0000435	shortened head	0.00423615	No
ENSG00000129691	ASH2L subnetwork	0.00424604	No
GO:0060324	face development	0.00424623	No
GO:0048741	skeletal muscle fiber development	0.00425341	No
ENSG00000064961	HMG20B subnetwork	0.0042785	No
GO:0042733	embryonic digit morphogenesis	0.00429615	No
MP:0000003	abnormal adipose tissue morphology	0.00430101	No
ENSG00000103479	RBL2 subnetwork	0.00431915	No
ENSG00000129282	MRM1 subnetwork	0.00432415	No
ENSG00000212695	ENSG00000212695 subnetwork	0.00435457	No
ENSG00000184967	NOC4L subnetwork	0.00436039	No
GO:0007184	SMAD protein import into nucleus	0.00438009	No
ENSG00000169083	AR subnetwork	0.00438601	No
ENSG00000177485	ZBTB33 subnetwork	0.00440415	No
ENSG00000118513	MYB subnetwork	0.00441923	No
MP:0000416	sparse hair	0.00443611	No
ENSG00000169957	ZNF768 subnetwork	0.00445597	No
ENSG00000156508	EEF1A1 subnetwork	0.00447772	No
MP:0006011	abnormal endolymphatic duct morphology	0.00448733	No
GO:0032885	regulation of polysaccharide biosynthetic process	0.00448748	No
GO:0005979	regulation of glycogen biosynthetic process	0.00448748	No
GO:0010962	regulation of glucan biosynthetic process	0.00448748	No
GO:0042327	positive regulation of phosphorylation	0.00450666	No
ENSG00000120149	MSX2 subnetwork	0.00452112	No
KEGG_PATHWAYS_IN_CANCER	KEGG_PATHWAYS_IN_CANCER	0.00453136	No
ENSG00000109906	ZBTB16 subnetwork	0.00453588	No
ENSG00000171490	RSL1D1 subnetwork	0.00454812	No
ENSG00000124635	HIST1H2BJ subnetwork	0.00462192	No
MP:0004608	abnormal cervical axis morphology	0.00462922	No
MP:0006030	abnormal otic vesicle development	0.00463749	No
GO:0046649	lymphocyte activation	0.00466945	No
MP:0004201	fetal growth retardation	0.00469183	No
MP:0000161	scoliosis	0.0046926	No
ENSG00000052749	RRP12 subnetwork	0.0047135	No
ENSG00000124383	MPHOSPH10 subnetwork	0.00471686	No
ENSG00000171608	PIK3CD subnetwork	0.00472149	No
ENSG00000163251	FZD5 subnetwork	0.00474495	No
ENSG00000115761	NOL10 subnetwork	0.00475006	No
MP:0005325	abnormal renal glomerulus morphology	0.00475182	No
ENSG00000173757	STAT5B subnetwork	0.0047606	No
MP:0000929	open neural tube	0.00478503	No
ENSG00000170727	BOP1 subnetwork	0.00481927	No
MP:0005409	darkened coat color	0.00484229	No
ENSG00000126581	BECN1 subnetwork	0.0048676	No
GO:0060840	artery development	0.00489562	No
MP:0003047	abnormal thoracic vertebrae morphology	0.00489947	No
ENSG00000008838	MED24 subnetwork	0.00490334	No
GO:0001890	placenta development	0.00493474	No
GO:0046782	regulation of viral transcription	0.00494694	No
ENSG00000178028	DMAP1 subnetwork	0.00496778	No
ENSG00000132964	CDK8 subnetwork	0.0049687	No
ENSG00000175792	RUVBL1 subnetwork	0.00498386	No
GO:0070888	E-box binding	0.00498739	No
MP:0005353	abnormal patella morphology	0.00501084	No
GO:0060562	epithelial tube morphogenesis	0.00502377	No
ENSG00000135547	HEY2 subnetwork	0.00504088	No
GO:0008170	N-methyltransferase activity	0.00507625	No
GO:0030500	regulation of bone mineralization	0.00510281	No
ENSG00000134697	GNL2 subnetwork	0.00511962	No
ENSG00000185432	METTL7A subnetwork	0.0051603	No
ENSG00000073536	NLE1 subnetwork	0.00517745	No
ENSG00000120738	EGR1 subnetwork	0.00519369	No
ENSG00000137876	RSL24D1 subnetwork	0.00520788	No
ENSG00000117676	RPS6KA1 subnetwork	0.00521072	No
MP:0000827	dilated third ventricle	0.00521425	No
ENSG00000136149	ENSG00000136149 subnetwork	0.00522045	No
GO:0030857	negative regulation of epithelial cell differentiation	0.0052209	No
MP:0000377	abnormal hair follicle morphology	0.00522178	No
MP:0000024	lowered ear position	0.00523973	No
ENSG00000116604	MEF2D subnetwork	0.00523981	No
GO:0035295	tube development	0.00524275	No
MP:0002151	abnormal neural tube morphology/development	0.00525237	No
MP:0000060	delayed bone ossification	0.00528359	No
GO:0006606	protein import into nucleus	0.00531997	No
ENSG00000103671	TRIP4 subnetwork	0.0053246	No
REACTOME_CTLA4_INHIBITORY_SIGNALING	REACTOME_CTLA4_INHIBITORY_SIGNALING	0.00534282	No
ENSG00000158373	HIST1H2BD subnetwork	0.00535673	No
GO:0060606	tube closure	0.00536596	No
MP:0002705	dilated renal tubules	0.0053748	No
GO:2001020	regulation of response to DNA damage stimulus	0.00540469	No
REACTOME_TRANSCRIPTION	REACTOME_TRANSCRIPTION	0.00542405	No
MP:0006033	abnormal external auditory canal morphology	0.00545544	No
ENSG00000155760	FZD7 subnetwork	0.00548081	No
GO:0016575	histone deacetylation	0.00548687	No
MP:0000480	increased rib number	0.00549526	No
ENSG00000147133	TAF1 subnetwork	0.00551552	No
MP:0003866	abnormal defecation	0.00552332	No
GO:0042692	muscle cell differentiation	0.00553676	No
ENSG00000069667	RORA subnetwork	0.00555857	No
GO:0000228	nuclear chromosome	0.00556579	No
ENSG00000130312	MRPL34 subnetwork	0.00557341	No
GO:0014031	mesenchymal cell development	0.00557907	No
ENSG00000101189	C20orf20 subnetwork	0.00558143	No
MP:0005114	premature hair loss	0.00558483	No
MP:0000149	abnormal scapula morphology	0.00558655	No
ENSG00000196235	SUPT5H subnetwork	0.00559444	No
GO:0048332	mesoderm morphogenesis	0.0056059	No
GO:2001014	regulation of skeletal muscle cell differentiation	0.0056299	No
ENSG00000165934	CPSF2 subnetwork	0.00564167	No
GO:0051170	nuclear import	0.00566997	No
ENSG00000172201	ID4 subnetwork	0.00568201	No
ENSG00000105671	DDX49 subnetwork	0.00569559	No
GO:0060485	mesenchyme development	0.00570351	No
ENSG00000196584	XRCC2 subnetwork	0.00575206	No
GO:0032881	regulation of polysaccharide metabolic process	0.00575445	No
GO:0070873	regulation of glycogen metabolic process	0.00575445	No
MP:0005108	abnormal ulna morphology	0.00575968	No
ENSG00000175467	SART1 subnetwork	0.00576058	No
ENSG00000106344	RBM28 subnetwork	0.00576575	No
MP:0002161	abnormal fertility/fecundity	0.0057954	No
GO:0048844	artery morphogenesis	0.005802	No
ENSG00000156374	PCGF6 subnetwork	0.00582554	No
ENSG00000174804	FZD4 subnetwork	0.00582642	No
ENSG00000100395	L3MBTL2 subnetwork	0.00582766	No
ENSG00000119203	CPSF3 subnetwork	0.00583871	No
ENSG00000105968	H2AFV subnetwork	0.00587939	No
ENSG00000126351	THRA subnetwork	0.00589737	No
MP:0001218	thin epidermis	0.0059004	No
ENSG00000131149	KIAA0182 subnetwork	0.00590733	No
ENSG00000185386	MAPK11 subnetwork	0.00592051	No
ENSG00000130826	DKC1 subnetwork	0.00592865	No
GO:0061138	morphogenesis of a branching epithelium	0.0059532	No
REACTOME_AKT_PHOSPHORYLATES_TARGETS_IN_THE_CYTOSOL	REACTOME_AKT_PHOSPHORYLATES_TARGETS_IN_THE_CYTOSOL	0.00596166	No
MP:0000445	short snout	0.00598198	No
MP:0009845	abnormal neural crest cell morphology	0.00600436	No
ENSG00000198301	SDAD1 subnetwork	0.00603147	No
MP:0000488	abnormal intestinal epithelium morphology	0.00605752	No
ENSG00000118260	CREB1 subnetwork	0.00613757	No
MP:0000116	abnormal tooth development	0.00617527	No
ENSG00000148296	SURF6 subnetwork	0.00618222	No
MP:0003420	delayed intramembranous bone ossification	0.00619881	No
ENSG00000109534	GAR1 subnetwork	0.00619955	No
GO:0001077	RNA polymerase II core promoter proximal region sequence-specific DNA binding transcription factor activity involved in positive regulation of transcription	0.00620097	No
ENSG00000183520	UTP11L subnetwork	0.00621965	No
ENSG00000162290	ENSG00000162290 subnetwork	0.00622448	No
ENSG00000146425	DYNLT1 subnetwork	0.0062264	No
ENSG00000197265	GTF2E2 subnetwork	0.00624297	No
ENSG00000167258	CDK12 subnetwork	0.00624502	No
GO:0051568	histone H3-K4 methylation	0.00627702	No
ENSG00000121274	PAPD5 subnetwork	0.00630405	No
ENSG00000114315	HES1 subnetwork	0.00631327	No
ENSG00000138795	LEF1 subnetwork	0.00633445	No
ENSG00000111641	NOP2 subnetwork	0.00633459	No
ENSG00000123737	EXOSC9 subnetwork	0.00635156	No
REACTOME_RNA_POLYMERASE_I_TRANSCRIPTION	REACTOME_RNA_POLYMERASE_I_TRANSCRIPTION	0.00641101	No
GO:0051247	positive regulation of protein metabolic process	0.00641837	No
MP:0002740	heart hypoplasia	0.0064379	No
MP:0002233	abnormal nose morphology	0.00644436	No
ENSG00000020633	RUNX3 subnetwork	0.00645416	No
GO:0042693	muscle cell fate commitment	0.00645977	No
MP:0001515	abnormal grip strength	0.00646399	No
ENSG00000130713	EXOSC2 subnetwork	0.00646999	No
MP:0000137	abnormal vertebrae morphology	0.00647913	No
MP:0002177	abnormal outer ear morphology	0.00649688	No
ENSG00000141141	DDX52 subnetwork	0.00651172	No
ENSG00000157240	FZD1 subnetwork	0.00652366	No
GO:0048534	hemopoietic or lymphoid organ development	0.00659396	No
MP:0005092	decreased double-positive T cell number	0.00661422	No
ENSG00000178105	DDX10 subnetwork	0.00664812	No
ENSG00000129347	KRI1 subnetwork	0.00665479	No
MP:0004816	abnormal class switch recombination	0.00666253	No
ENSG00000161920	MED11 subnetwork	0.00666515	No
GO:0035148	tube formation	0.00668501	No
ENSG00000163938	GNL3 subnetwork	0.00673698	No
MP:0006020	decreased tympanic ring size	0.0067534	No
GO:0032148	activation of protein kinase B activity	0.00676288	No
MP:0002260	abnormal thyroid cartilage morphology	0.00676313	No
ENSG00000206279	DAXX subnetwork	0.00678042	No
ENSG00000206206	DAXX subnetwork	0.00678042	No
ENSG00000204209	DAXX subnetwork	0.00678042	No
GO:0035239	tube morphogenesis	0.00678213	No
MP:0008023	abnormal styloid process morphology	0.00678217	No
ENSG00000102096	PIM2 subnetwork	0.00678798	No
MP:0002584	small ectoplacental cone	0.00679185	No
ENSG00000011007	TCEB3 subnetwork	0.00682154	No
MP:0003562	abnormal pancreatic beta cell physiology	0.00683755	No
MP:0008395	abnormal osteoblast differentiation	0.0068565	No
ENSG00000198324	FAM109A subnetwork	0.0068625	No
ENSG00000187109	NAP1L1 subnetwork	0.00687098	No
MP:0000628	abnormal mammary gland development	0.00688621	No
ENSG00000084463	WBP11 subnetwork	0.00690062	No
ENSG00000168488	ATXN2L subnetwork	0.00691804	No
MP:0001800	abnormal humoral immune response	0.00693182	No
ENSG00000196226	HIST1H2BB subnetwork	0.00696997	No
GO:0071774	response to fibroblast growth factor stimulus	0.00698904	No
GO:0044344	cellular response to fibroblast growth factor stimulus	0.00698904	No
ENSG00000196890	HIST3H2BB subnetwork	0.00699042	No
ENSG00000198730	CTR9 subnetwork	0.00699321	No
ENSG00000072803	FBXW11 subnetwork	0.00699815	No
ENSG00000140992	PDPK1 subnetwork	0.00702004	No
MP:0000433	microcephaly	0.00702176	No
ENSG00000136271	DDX56 subnetwork	0.00703069	No
ENSG00000126561	STAT5A subnetwork	0.00704699	No
MP:0000737	abnormal myotome development	0.00709308	No
ENSG00000136715	SAP130 subnetwork	0.00711209	No
ENSG00000124782	RREB1 subnetwork	0.00711235	No
ENSG00000112159	MDN1 subnetwork	0.00717826	No
MP:0009593	absent chorion	0.00719242	No
ENSG00000160282	FTCD subnetwork	0.00719279	No
GO:0030282	bone mineralization	0.00720111	No
MP:0010454	abnormal truncus arteriosus septation	0.0072225	No
MP:0005331	insulin resistance	0.00722347	No
MP:0003048	abnormal cervical vertebrae morphology	0.00722471	No
REACTOME_TRANSCRIPTIONAL_REGULATION_OF_WHITE_ADIPOCYTE_DIFFERENTIATION	REACTOME_TRANSCRIPTIONAL_REGULATION_OF_WHITE_ADIPOCYTE_DIFFERENTIATION	0.00725114	No
MP:0005431	decreased oocyte number	0.00730969	No
ENSG00000172977	KAT5 subnetwork	0.0073303	No
MP:0002428	abnormal semicircular canal morphology	0.00734185	No
MP:0004249	abnormal crista ampullaris morphology	0.00737476	No
ENSG00000134046	MBD2 subnetwork	0.00737782	No
ENSG00000179632	MAF1 subnetwork	0.0073982	No
MP:0000029	abnormal malleus morphology	0.00741701	No
ENSG00000075151	EIF4G3 subnetwork	0.00741975	No
REACTOME_IRS:RELATED_EVENTS	REACTOME_IRS:RELATED_EVENTS	0.0074375	No
REACTOME_IRS:MEDIATED_SIGNALLING	REACTOME_IRS:MEDIATED_SIGNALLING	0.0074375	No
MP:0004620	cervical vertebral fusion	0.00751569	No
ENSG00000167508	MVD subnetwork	0.0075457	No
ENSG00000101361	NOP56 subnetwork	0.00755161	No
MP:0008146	asymmetric rib-sternum attachment	0.00759017	No
ENSG00000169016	E2F6 subnetwork	0.00759728	No
MP:0000694	spleen hypoplasia	0.00762846	No
GO:0016779	nucleotidyltransferase activity	0.00779433	No
ENSG00000055044	NOP58 subnetwork	0.00781681	No
KEGG_BASAL_CELL_CARCINOMA	KEGG_BASAL_CELL_CARCINOMA	0.00784814	No
GO:0071696	ectodermal placode development	0.00785102	No
GO:0060788	ectodermal placode formation	0.00785102	No
GO:0071697	ectodermal placode morphogenesis	0.00785102	No
ENSG00000107566	ERLIN1 subnetwork	0.00786412	No
ENSG00000185950	IRS2 subnetwork	0.00786781	No
GO:0045596	negative regulation of cell differentiation	0.00789972	No
ENSG00000171421	MRPL36 subnetwork	0.00790018	No
ENSG00000164934	DCAF13 subnetwork	0.00792998	No
ENSG00000150347	ARID5B subnetwork	0.0079612	No
REACTOME_RNA_POLYMERASE_I_PROMOTER_CLEARANCE	REACTOME_RNA_POLYMERASE_I_PROMOTER_CLEARANCE	0.00797656	No
ENSG00000169251	NMD3 subnetwork	0.00798625	No
ENSG00000184110	EIF3C subnetwork	0.00798729	No
MP:0003786	premature aging	0.00800282	No
GO:0051216	cartilage development	0.00800286	No
GO:0070851	growth factor receptor binding	0.00801307	No
MP:0001258	decreased body length	0.00801399	No
ENSG00000197697	HIST1H2BE subnetwork	0.00802289	No
ENSG00000187990	HIST1H2BG subnetwork	0.00802576	No
ENSG00000197846	HIST1H2BF subnetwork	0.00802576	No
ENSG00000168242	HIST1H2BI subnetwork	0.00802576	No
ENSG00000180596	HIST1H2BC subnetwork	0.00802576	No
ENSG00000067048	DDX3Y subnetwork	0.00802662	No
MP:0000572	abnormal autopod morphology	0.00803343	No
ENSG00000163159	VPS72 subnetwork	0.00805791	No
MP:0000454	abnormal jaw morphology	0.0080973	No
MP:0004351	short humerus	0.00816927	No
ENSG00000213397	HAUS7 subnetwork	0.00820448	No
ENSG00000034677	RNF19A subnetwork	0.00820884	No
ENSG00000088205	DDX18 subnetwork	0.0082299	No
MP:0002768	small adrenal glands	0.00823936	No
GO:0008544	epidermis development	0.00828237	No
ENSG00000129757	CDKN1C subnetwork	0.00828795	No
ENSG00000148200	NR6A1 subnetwork	0.00829447	No
GO:0045165	cell fate commitment	0.00832666	No
ENSG00000141456	ENSG00000141456 subnetwork	0.00832687	No
REACTOME_SIGNAL_ATTENUATION	REACTOME_SIGNAL_ATTENUATION	0.00836986	No
GO:0051155	positive regulation of striated muscle cell differentiation	0.00837313	No
MP:0001858	intestinal inflammation	0.00838515	No
MP:0002276	abnormal lung interstitium morphology	0.0083859	No
ENSG00000113196	HAND1 subnetwork	0.00839393	No
KEGG_CELL_CYCLE	KEGG_CELL_CYCLE	0.00842417	No
ENSG00000123411	IKZF4 subnetwork	0.00843067	No
ENSG00000105085	MED26 subnetwork	0.00844659	No
GO:0042393	histone binding	0.00847521	No
ENSG00000013561	RNF14 subnetwork	0.00847724	No
ENSG00000127337	YEATS4 subnetwork	0.00850247	No
MP:0008474	absent spleen germinal center	0.00851353	No
ENSG00000135945	REV1 subnetwork	0.00853088	No
GO:0072175	epithelial tube formation	0.00853602	No
MP:0003073	abnormal metacarpal bone morphology	0.00855182	No
ENSG00000125482	TTF1 subnetwork	0.00855723	No
ENSG00000136937	NCBP1 subnetwork	0.00859498	No
ENSG00000071564	TCF3 subnetwork	0.00859639	No
MP:0002145	abnormal T cell differentiation	0.00861479	No
ENSG00000162521	RBBP4 subnetwork	0.00862902	No
GO:0007517	muscle organ development	0.00865402	No
GO:0017038	protein import	0.00865727	No
GO:0033138	positive regulation of peptidyl-serine phosphorylation	0.00872001	No
ENSG00000188342	GTF2F2 subnetwork	0.00872951	No
MP:0004423	abnormal squamosal bone morphology	0.00873637	No
MP:0003419	delayed endochondral bone ossification	0.00874555	No
MP:0000733	abnormal muscle development	0.00876063	No
MP:0001704	abnormal dorsal-ventral axis patterning	0.0088059	No
ENSG00000203814	HIST2H2BF subnetwork	0.00883274	No
GO:0001838	embryonic epithelial tube formation	0.00886482	No
GO:0045346	regulation of MHC class II biosynthetic process	0.00888478	No
ENSG00000172534	HCFC1 subnetwork	0.00888842	No
ENSG00000059728	MXD1 subnetwork	0.00890164	No
GO:0005109	frizzled binding	0.00891653	No
ENSG00000145216	FIP1L1 subnetwork	0.00892757	No
ENSG00000205517	RGL3 subnetwork	0.00896047	No
ENSG00000142208	AKT1 subnetwork	0.00896174	No
GO:0003724	RNA helicase activity	0.00896374	No
MP:0001859	kidney inflammation	0.00896553	No
ENSG00000173145	NOC3L subnetwork	0.0089786	No
ENSG00000117395	EBNA1BP2 subnetwork	0.00903	No
GO:0061061	muscle structure development	0.00905598	No
ENSG00000100796	SMEK1 subnetwork	0.00906953	No
REACTOME_CD28_DEPENDENT_PI3KAKT_SIGNALING	REACTOME_CD28_DEPENDENT_PI3KAKT_SIGNALING	0.00907173	No
ENSG00000151461	UPF2 subnetwork	0.00907314	No
ENSG00000134954	ETS1 subnetwork	0.0090799	No
GO:0006338	chromatin remodeling	0.00912519	No
ENSG00000141644	MBD1 subnetwork	0.00913875	No
GO:0001843	neural tube closure	0.00915211	No
GO:0045926	negative regulation of growth	0.00916362	No
MP:0000379	decreased hair follicle number	0.00916863	No
GO:0045321	leukocyte activation	0.00916925	No
ENSG00000111737	RAB35 subnetwork	0.00921427	No
MP:0002187	abnormal fibula morphology	0.00922713	No
GO:0060537	muscle tissue development	0.00927381	No
ENSG00000164338	UTP15 subnetwork	0.00932187	No
MP:0000703	abnormal thymus morphology	0.00934003	No
MP:0000762	abnormal tongue morphology	0.00936533	No
MP:0010025	decreased total body fat amount	0.00936561	No
ENSG00000119138	KLF9 subnetwork	0.00949865	No
ENSG00000104973	MED25 subnetwork	0.009532	No
ENSG00000115946	PNO1 subnetwork	0.00953305	No
KEGG_HEDGEHOG_SIGNALING_PATHWAY	KEGG_HEDGEHOG_SIGNALING_PATHWAY	0.00959525	No
GO:0014706	striated muscle tissue development	0.00959862	No
ENSG00000204348	DOM3Z subnetwork	0.00961318	No
ENSG00000206346	DOM3Z subnetwork	0.00961318	No
ENSG00000206266	ENSG00000206266 subnetwork	0.00961318	No
ENSG00000130810	PPAN subnetwork	0.00961662	No
GO:0042054	histone methyltransferase activity	0.00961809	No
ENSG00000133116	KL subnetwork	0.00966149	No
ENSG00000112237	CCNC subnetwork	0.00971466	No
ENSG00000125084	WNT1 subnetwork	0.00972155	No
MP:0001792	impaired wound healing	0.00972718	No
GO:0014033	neural crest cell differentiation	0.00974121	No
MP:0006301	abnormal mesenchyme morphology	0.00974662	No
GO:0030517	negative regulation of axon extension	0.00976061	No
ENSG00000117133	RPF1 subnetwork	0.00977228	No
ENSG00000198034	RPS4X subnetwork	0.00978747	No
MP:0000562	polydactyly	0.00980605	No
ENSG00000143748	NVL subnetwork	0.00984526	No
ENSG00000167526	RPL13 subnetwork	0.00986313	No
ENSG00000171824	EXOSC10 subnetwork	0.00988342	No
GO:0021532	neural tube patterning	0.00988407	No
GO:0045737	positive regulation of cyclin-dependent protein kinase activity	0.00988598	No
MP:0008211	decreased mature B cell number	0.00989727	No
ENSG00000197903	HIST1H2BK subnetwork	0.00991477	No
GO:0042474	middle ear morphogenesis	0.00993398	No
GO:0004386	helicase activity	0.00995341	No
GO:0017069	snRNA binding	0.00997051	No
ENSG00000138041	SMEK2 subnetwork	0.00998413	No
REACTOME_BMAL1CLOCKNPAS2_ACTIVATES_GENE_EXPRESSION	REACTOME_BMAL1CLOCKNPAS2_ACTIVATES_GENE_EXPRESSION	0.0100026	No
ENSG00000139323	POC1B subnetwork	0.0100685	No
REACTOME_INSULIN_RECEPTOR_SIGNALLING_CASCADE	REACTOME_INSULIN_RECEPTOR_SIGNALLING_CASCADE	0.0100732	No
MP:0001219	thick epidermis	0.0100805	No
MP:0000784	forebrain hypoplasia	0.0100839	No
ENSG00000087269	NOP14 subnetwork	0.0100885	No
ENSG00000112964	GHR subnetwork	0.0101315	No
MP:0011368	increased kidney apoptosis	0.0101379	No
ENSG00000164751	PEX2 subnetwork	0.0101422	No
ENSG00000143621	ILF2 subnetwork	0.0101698	No
GO:0034505	tooth mineralization	0.0102489	No
GO:0001783	B cell apoptotic process	0.0103072	No
ENSG00000048052	HDAC9 subnetwork	0.0103848	No
ENSG00000107937	GTPBP4 subnetwork	0.0103972	No
ENSG00000158042	MRPL17 subnetwork	0.0104017	No
MP:0005269	abnormal occipital bone morphology	0.0104397	No
ENSG00000104824	HNRNPL subnetwork	0.0104432	No
GO:0035115	embryonic forelimb morphogenesis	0.0104458	No
REACTOME_RNA_POLYMERASE_I_CHAIN_ELONGATION	REACTOME_RNA_POLYMERASE_I_CHAIN_ELONGATION	0.0104703	No
GO:0007379	segment specification	0.0105045	No
MP:0006000	abnormal corneal epithelium morphology	0.010575	No
ENSG00000158161	EYA3 subnetwork	0.010575	No
REACTOME_PI3K_CASCADE	REACTOME_PI3K_CASCADE	0.0106309	No
GO:0045342	MHC class II biosynthetic process	0.0106353	No
MP:0010099	abnormal thoracic cage shape	0.0107229	No
MP:0000167	decreased chondrocyte cell number	0.0107528	No
ENSG00000173894	CBX2 subnetwork	0.0107724	No
ENSG00000164270	HTR4 subnetwork	0.0108123	No
ENSG00000128908	INO80 subnetwork	0.0108133	No
MP:0002344	abnormal lymph node B cell domain morphology	0.0108243	No
ENSG00000135903	PAX3 subnetwork	0.0108877	No
MP:0003827	abnormal Wolffian duct morphology	0.010893	No
MP:0002497	increased IgE level	0.0108958	No
ENSG00000164080	RAD54L2 subnetwork	0.0109002	No
ENSG00000179950	PUF60 subnetwork	0.0111247	No
MP:0003087	absent allantois	0.0111311	No
ENSG00000142599	RERE subnetwork	0.0111705	No
ENSG00000155438	MKI67IP subnetwork	0.011188	No
ENSG00000177565	TBL1XR1 subnetwork	0.011251	No
REACTOME_SIGNALING_BY_PDGF	REACTOME_SIGNALING_BY_PDGF	0.0112547	No
ENSG00000111145	ELK3 subnetwork	0.0113066	No
MP:0003964	abnormal noradrenaline level	0.0113129	No
ENSG00000136045	PWP1 subnetwork	0.0113153	No
ENSG00000130479	MAP1S subnetwork	0.0113245	No
MP:0002026	leukemia	0.0113413	No
ENSG00000008128	CDK11A subnetwork	0.0113426	No
ENSG00000198824	CHAMP1 subnetwork	0.011357	No
ENSG00000117385	LEPRE1 subnetwork	0.0113975	No
GO:0044427	chromosomal part	0.011428	No
ENSG00000173867	ENSG00000173867 subnetwork	0.0114822	No
GO:0071514	genetic imprinting	0.0114999	No
ENSG00000146109	ABT1 subnetwork	0.011515	No
MP:0001292	abnormal lens vesicle development	0.0115454	No
ENSG00000166333	ILK subnetwork	0.0115529	No
GO:0042110	T cell activation	0.0115975	No
ENSG00000141570	CBX8 subnetwork	0.0116229	No
GO:0031056	regulation of histone modification	0.0116561	No
ENSG00000140400	MAN2C1 subnetwork	0.0116737	No
ENSG00000102755	FLT1 subnetwork	0.0116769	No
ENSG00000164093	PITX2 subnetwork	0.0117333	No
GO:0044454	nuclear chromosome part	0.0117531	No
ENSG00000183684	ALYREF subnetwork	0.0117794	No
GO:0008543	fibroblast growth factor receptor signaling pathway	0.0118125	No
MP:0009907	decreased tongue size	0.0119548	No
MP:0002123	abnormal hematopoiesis	0.0119718	No
ENSG00000149016	TUT1 subnetwork	0.011998	No
MP:0002953	thick ventricular wall	0.0120181	No
GO:0001892	embryonic placenta development	0.0120255	No
ENSG00000070366	SMG6 subnetwork	0.0120353	No
ENSG00000109320	NFKB1 subnetwork	0.0120385	No
ENSG00000138442	WDR12 subnetwork	0.0120423	No
ENSG00000132603	NIP7 subnetwork	0.0120588	No
MP:0004452	abnormal pterygoid process morphology	0.012066	No
MP:0004190	abnormal direction of embryo turning	0.0121104	No
ENSG00000187735	TCEA1 subnetwork	0.0121108	No
ENSG00000148303	RPL7A subnetwork	0.0121319	No
MP:0005438	abnormal glycogen homeostasis	0.012135	No
MP:0000222	decreased neutrophil cell number	0.0121632	No
ENSG00000186716	BCR subnetwork	0.0121782	No
MP:0008525	decreased cranium height	0.0122082	No
ENSG00000086619	ERO1LB subnetwork	0.0122419	No
MP:0004599	abnormal vertebral arch morphology	0.0122508	No
GO:0045884	regulation of survival gene product expression	0.0123007	No
ENSG00000153234	NR4A2 subnetwork	0.0123778	No
ENSG00000065268	WDR18 subnetwork	0.0123878	No
ENSG00000131368	MRPS25 subnetwork	0.0123905	No
ENSG00000139842	CUL4A subnetwork	0.0123953	No
ENSG00000086189	DIMT1 subnetwork	0.0124015	No
ENSG00000112312	GMNN subnetwork	0.0124153	No
ENSG00000047315	POLR2B subnetwork	0.0124489	No
ENSG00000066044	ELAVL1 subnetwork	0.0124706	No
ENSG00000164244	PRRC1 subnetwork	0.0124728	No
GO:0018393	internal peptidyl-lysine acetylation	0.0125088	No
ENSG00000101654	RNMT subnetwork	0.0125224	No
ENSG00000132109	TRIM21 subnetwork	0.0125251	No
GO:0018394	peptidyl-lysine acetylation	0.0125264	No
ENSG00000078579	FGF20 subnetwork	0.0125636	No
ENSG00000106105	GARS subnetwork	0.0125767	No
MP:0005272	abnormal temporal bone morphology	0.0126044	No
ENSG00000142937	RPS8 subnetwork	0.0126287	No
ENSG00000114125	RNF7 subnetwork	0.0126703	No
ENSG00000146950	SHROOM2 subnetwork	0.0126941	No
GO:0031214	biomineral tissue development	0.0129077	No
MP:0010420	muscular ventricular septal defect	0.01295	No
MP:0005222	abnormal somite size	0.0129626	No
ENSG00000124587	PEX6 subnetwork	0.0129753	No
ENSG00000106546	AHR subnetwork	0.0130326	No
ENSG00000079246	XRCC5 subnetwork	0.0130356	No
ENSG00000167136	ENDOG subnetwork	0.0130359	No
MP:0000934	abnormal telencephalon development	0.0130609	No
MP:0005107	abnormal stapes morphology	0.0131777	No
KEGG_JAK_STAT_SIGNALING_PATHWAY	KEGG_JAK_STAT_SIGNALING_PATHWAY	0.0132896	No
GO:0048009	insulin-like growth factor receptor signaling pathway	0.0132943	No
ENSG00000125538	IL1B subnetwork	0.0133315	No
ENSG00000182953	ENSG00000182953 subnetwork	0.0133343	No
ENSG00000105176	URI1 subnetwork	0.0133899	No
ENSG00000174231	PRPF8 subnetwork	0.0133974	No
REACTOME_TAT:MEDIATED_ELONGATION_OF_THE_HIV:1_TRANSCRIPT	REACTOME_TAT:MEDIATED_ELONGATION_OF_THE_HIV:1_TRANSCRIPT	0.0134142	No
REACTOME_HIV:1_TRANSCRIPTION_ELONGATION	REACTOME_HIV:1_TRANSCRIPTION_ELONGATION	0.0134142	No
REACTOME_FORMATION_OF_HIV:1_ELONGATION_COMPLEX_CONTAINING_HIV:1_TAT	REACTOME_FORMATION_OF_HIV:1_ELONGATION_COMPLEX_CONTAINING_HIV:1_TAT	0.0134142	No
ENSG00000053372	MRTO4 subnetwork	0.0134211	No
MP:0005076	abnormal cell differentiation	0.0134221	No
ENSG00000185324	CDK10 subnetwork	0.013424	No
ENSG00000197409	HIST1H3D subnetwork	0.01345	No
ENSG00000196532	HIST1H3C subnetwork	0.01345	No
ENSG00000178458	ENSG00000178458 subnetwork	0.01345	No
ENSG00000196966	HIST1H3E subnetwork	0.01345	No
ENSG00000182572	HIST1H3I subnetwork	0.01345	No
ENSG00000124693	HIST1H3B subnetwork	0.01345	No
ENSG00000197153	HIST1H3J subnetwork	0.01345	No
ENSG00000112727	ENSG00000112727 subnetwork	0.01345	No
ENSG00000198366	HIST1H3A subnetwork	0.01345	No
GO:0032270	positive regulation of cellular protein metabolic process	0.0135055	No
GO:0006349	regulation of gene expression by genetic imprinting	0.0135074	No
KEGG_INSULIN_SIGNALING_PATHWAY	KEGG_INSULIN_SIGNALING_PATHWAY	0.0135426	No
ENSG00000115053	NCL subnetwork	0.0135507	No
ENSG00000101265	RASSF2 subnetwork	0.0135858	No
GO:0001841	neural tube formation	0.0136185	No
GO:0045444	fat cell differentiation	0.0136387	No
MP:0002831	absent Peyers patches	0.0136417	No
ENSG00000138668	HNRNPD subnetwork	0.0136537	No
MP:0004876	decreased mean systemic arterial blood pressure	0.0136894	No
ENSG00000071894	CPSF1 subnetwork	0.01369	No
MP:0000851	cerebellum hypoplasia	0.0137141	No
GO:0044403	symbiosis, encompassing mutualism through parasitism	0.0137491	No
ENSG00000197459	HIST1H2BH subnetwork	0.0137522	No
ENSG00000196911	KPNA5 subnetwork	0.0137801	No
MP:0009395	increased nucleated erythrocyte cell number	0.0138871	No
MP:0002109	abnormal limb morphology	0.0139338	No
ENSG00000160199	PKNOX1 subnetwork	0.01397	No
ENSG00000129315	CCNT1 subnetwork	0.0139982	No
ENSG00000164105	SAP30 subnetwork	0.0140228	No
GO:0070169	positive regulation of biomineral tissue development	0.0140235	No
MP:0000708	thymus hyperplasia	0.0140244	No
MP:0008495	decreased IgG1 level	0.014031	No
MP:0004255	abnormal spongiotrophoblast layer morphology	0.0140312	No
GO:0001707	mesoderm formation	0.014034	No
ENSG00000167244	IGF2 subnetwork	0.0140438	No
ENSG00000111364	DDX55 subnetwork	0.0140483	No
ENSG00000100867	DHRS2 subnetwork	0.0140595	No
ENSG00000121031	ENSG00000121031 subnetwork	0.0140619	No
MP:0000691	enlarged spleen	0.0140735	No
REACTOME_RNA_POLYMERASE_III_TRANSCRIPTION_TERMINATION	REACTOME_RNA_POLYMERASE_III_TRANSCRIPTION_TERMINATION	0.0141262	No
ENSG00000105640	RPL18A subnetwork	0.0141298	No
GO:0050863	regulation of T cell activation	0.0142123	No
ENSG00000063978	RNF4 subnetwork	0.0143482	No
MP:0003091	abnormal cell migration	0.0143743	No
GO:0035102	PRC1 complex	0.0143885	No
MP:0009967	abnormal neuron proliferation	0.0143931	No
GO:0070603	SWI/SNF-type complex	0.0144925	No
GO:0016514	SWI/SNF complex	0.0145294	No
ENSG00000183405	ENSG00000183405 subnetwork	0.014572	No
MP:0005032	abnormal ectoplacental cone morphology	0.0145746	No
MP:0005105	abnormal middle ear ossicle morphology	0.0146335	No
GO:0014020	primary neural tube formation	0.0146512	No
MP:0000897	abnormal midbrain morphology	0.014666	No
MP:0000159	abnormal xiphoid process morphology	0.0147011	No
ENSG00000100603	SNW1 subnetwork	0.0147104	No
GO:0009954	proximal/distal pattern formation	0.0147164	No
GO:0051091	positive regulation of sequence-specific DNA binding transcription factor activity	0.0147397	No
ENSG00000083520	DIS3 subnetwork	0.0147632	No
ENSG00000115415	STAT1 subnetwork	0.014766	No
GO:0008023	transcription elongation factor complex	0.0147872	No
ENSG00000120699	EXOSC8 subnetwork	0.0148681	No
ENSG00000196943	C14orf21 subnetwork	0.0148772	No
MP:0008210	increased mature B cell number	0.0149075	No
KEGG_T_CELL_RECEPTOR_SIGNALING_PATHWAY	KEGG_T_CELL_RECEPTOR_SIGNALING_PATHWAY	0.0149327	No
ENSG00000139546	TARBP2 subnetwork	0.0149688	No
ENSG00000122406	RPL5 subnetwork	0.0149866	No
ENSG00000132005	RFX1 subnetwork	0.0150704	No
ENSG00000175221	MED16 subnetwork	0.0151552	No
ENSG00000196497	IPO4 subnetwork	0.0151678	No
ENSG00000160741	CRTC2 subnetwork	0.0151931	No
ENSG00000106829	TLE4 subnetwork	0.0152911	No
ENSG00000198924	DCLRE1A subnetwork	0.0153388	No
GO:0051851	modification by host of symbiont morphology or physiology	0.0153932	No
ENSG00000102312	PORCN subnetwork	0.015439	No
ENSG00000108840	HDAC5 subnetwork	0.0154974	No
ENSG00000075388	FGF4 subnetwork	0.0155533	No
MP:0001716	abnormal placenta labyrinth morphology	0.015583	No
ENSG00000120158	RCL1 subnetwork	0.0156043	No
ENSG00000136636	KCTD3 subnetwork	0.0156231	No
ENSG00000161960	EIF4A1 subnetwork	0.0156543	No
ENSG00000164220	F2RL2 subnetwork	0.0156645	No
GO:0048048	embryonic eye morphogenesis	0.0156681	No
ENSG00000204301	NOTCH4 subnetwork	0.0157343	No
ENSG00000121774	KHDRBS1 subnetwork	0.0157377	No
ENSG00000109606	DHX15 subnetwork	0.0157707	No
ENSG00000075884	ARHGAP15 subnetwork	0.015774	No
MP:0000460	mandible hypoplasia	0.0157993	No
ENSG00000143368	SF3B4 subnetwork	0.0158121	No
ENSG00000081189	MEF2C subnetwork	0.0158224	No
ENSG00000174444	RPL4 subnetwork	0.0158703	No
ENSG00000158417	EIF5B subnetwork	0.0158873	No
ENSG00000042429	MED17 subnetwork	0.0158884	No
MP:0006279	abnormal limb development	0.0159147	No
ENSG00000164346	NSA2 subnetwork	0.0159395	No
GO:0045725	positive regulation of glycogen biosynthetic process	0.0159668	No
REACTOME_FORMATION_OF_RNA_POL_II_ELONGATION_COMPLEX	REACTOME_FORMATION_OF_RNA_POL_II_ELONGATION_COMPLEX	0.016029	No
REACTOME_FORMATION_OF_HIV:1_ELONGATION_COMPLEX_IN_THE_ABSENCE_OF_HIV:1_TAT	REACTOME_FORMATION_OF_HIV:1_ELONGATION_COMPLEX_IN_THE_ABSENCE_OF_HIV:1_TAT	0.016029	No
REACTOME_RNA_POLYMERASE_II_TRANSCRIPTION_ELONGATION	REACTOME_RNA_POLYMERASE_II_TRANSCRIPTION_ELONGATION	0.016029	No
MP:0004322	abnormal sternebra morphology	0.0160847	No
ENSG00000160917	CPSF4 subnetwork	0.0160876	No
GO:0001078	RNA polymerase II core promoter proximal region sequence-specific DNA binding transcription factor activity involved in negative regulation of transcription	0.0161019	No
MP:0001881	abnormal mammary gland physiology	0.0161073	No
ENSG00000186193	C9orf140 subnetwork	0.0161643	No
ENSG00000140650	PMM2 subnetwork	0.0161717	No
ENSG00000174197	MGA subnetwork	0.0161937	No
GO:0018205	peptidyl-lysine modification	0.0162093	No
ENSG00000111424	VDR subnetwork	0.0162215	No
GO:0035282	segmentation	0.0162558	No
ENSG00000122140	MRPS2 subnetwork	0.0162929	No
MP:0009546	absent gastric milk in neonates	0.0162938	No
GO:0010830	regulation of myotube differentiation	0.0163082	No
GO:0003887	DNA-directed DNA polymerase activity	0.016335	No
ENSG00000064490	RFXANK subnetwork	0.0163627	No
GO:0035601	protein deacylation	0.0163669	No
ENSG00000172062	SMN1 subnetwork	0.0163828	No
ENSG00000205571	SMN2 subnetwork	0.0163828	No
ENSG00000165606	DRGX subnetwork	0.0164322	No
ENSG00000162923	WDR26 subnetwork	0.0164462	No
ENSG00000081019	RSBN1 subnetwork	0.016493	No
REACTOME_MEIOTIC_RECOMBINATION	REACTOME_MEIOTIC_RECOMBINATION	0.0165109	No
ENSG00000130382	MLLT1 subnetwork	0.0165704	No
ENSG00000148835	TAF5 subnetwork	0.0165721	No
ENSG00000118579	MED28 subnetwork	0.0165844	No
ENSG00000187446	ENSG00000187446 subnetwork	0.0165869	No
MP:0000372	irregular coat pigmentation	0.0166259	No
ENSG00000167491	GATAD2A subnetwork	0.0166445	No
MP:0003699	abnormal female reproductive system physiology	0.0166489	No
MP:0001954	respiratory distress	0.0166769	No
MP:0000688	lymphoid hyperplasia	0.0167117	No
GO:0000977	RNA polymerase II regulatory region sequence-specific DNA binding	0.0168017	No
GO:0060348	bone development	0.0168283	No
ENSG00000171453	POLR1C subnetwork	0.0168496	No
ENSG00000116285	ERRFI1 subnetwork	0.0169366	No
ENSG00000196981	WDR5B subnetwork	0.0169906	No
GO:0031076	embryonic camera-type eye development	0.0170189	No
ENSG00000149743	TRPT1 subnetwork	0.0170197	No
ENSG00000108826	MRPL27 subnetwork	0.0170267	No
GO:0040029	regulation of gene expression, epigenetic	0.0170587	No
MP:0003945	abnormal lymphocyte physiology	0.0170601	No
ENSG00000101811	CSTF2 subnetwork	0.0171018	No
MP:0000693	spleen hyperplasia	0.0171538	No
MP:0000706	small thymus	0.0172171	No
GO:0045597	positive regulation of cell differentiation	0.017277	No
ENSG00000111880	RNGTT subnetwork	0.0173404	No
GO:0008026	ATP-dependent helicase activity	0.0173572	No
GO:0070035	purine NTP-dependent helicase activity	0.0173572	No
MP:0005181	decreased circulating estradiol level	0.0173794	No
MP:0001850	increased susceptibility to otitis media	0.0173831	No
ENSG00000119953	SMNDC1 subnetwork	0.0174337	No
GO:0046822	regulation of nucleocytoplasmic transport	0.0174677	No
ENSG00000122512	PMS2 subnetwork	0.0175353	No
ENSG00000187953	ENSG00000187953 subnetwork	0.0175353	No
GO:2000243	positive regulation of reproductive process	0.0176082	No
GO:0060740	prostate gland epithelium morphogenesis	0.0176191	No
ENSG00000181555	SETD2 subnetwork	0.0176199	No
MP:0000111	cleft palate	0.0176858	No
ENSG00000116809	ZBTB17 subnetwork	0.0177059	No
ENSG00000157873	TNFRSF14 subnetwork	0.0177463	No
GO:0060284	regulation of cell development	0.0177521	No
GO:0045740	positive regulation of DNA replication	0.0178304	No
ENSG00000179335	CLK3 subnetwork	0.0178852	No
GO:0046969	NAD-dependent histone deacetylase activity (H3-K9 specific)	0.0178974	No
GO:0032129	histone deacetylase activity (H3-K9 specific)	0.0178974	No
ENSG00000196367	TRRAP subnetwork	0.0179166	No
MP:0005296	abnormal humerus morphology	0.0179288	No
REACTOME_RNA_POLYMERASE_III_ABORTIVE_AND_RETRACTIVE_INITIATION	REACTOME_RNA_POLYMERASE_III_ABORTIVE_AND_RETRACTIVE_INITIATION	0.0179514	No
REACTOME_RNA_POLYMERASE_III_TRANSCRIPTION	REACTOME_RNA_POLYMERASE_III_TRANSCRIPTION	0.0179514	No
MP:0004189	abnormal alveolar process morphology	0.0179869	No
ENSG00000105173	CCNE1 subnetwork	0.0180209	No
ENSG00000170144	HNRNPA3 subnetwork	0.0180401	No
ENSG00000147140	NONO subnetwork	0.0180479	No
REACTOME_NICD_TRAFFICS_TO_NUCLEUS	REACTOME_NICD_TRAFFICS_TO_NUCLEUS	0.018055	No
REACTOME_NOTCH:HLH_TRANSCRIPTION_PATHWAY	REACTOME_NOTCH:HLH_TRANSCRIPTION_PATHWAY	0.018055	No
ENSG00000137752	CASP1 subnetwork	0.0180601	No
MP:0008498	decreased IgG3 level	0.0180907	No
MP:0005262	coloboma	0.0181069	No
ENSG00000103723	AP3B2 subnetwork	0.0181249	No
ENSG00000156076	WIF1 subnetwork	0.0181327	No
ENSG00000119048	UBE2B subnetwork	0.0181617	No
ENSG00000168214	RBPJ subnetwork	0.0181897	No
GO:0043433	negative regulation of sequence-specific DNA binding transcription factor activity	0.0182473	No
ENSG00000091127	PUS7 subnetwork	0.018311	No
GO:0051721	protein phosphatase 2A binding	0.0183543	No
ENSG00000206357	RDBP subnetwork	0.0183848	No
ENSG00000206268	RDBP subnetwork	0.0183848	No
ENSG00000204356	RDBP subnetwork	0.0183848	No
ENSG00000136352	NKX2-1 subnetwork	0.0183924	No
MP:0004726	abnormal nasal capsule morphology	0.0184265	No
GO:0001104	RNA polymerase II transcription cofactor activity	0.0184412	No
ENSG00000103152	MPG subnetwork	0.018451	No
ENSG00000077097	TOP2B subnetwork	0.0184662	No
ENSG00000138685	FGF2 subnetwork	0.0184716	No
MP:0001802	arrested B cell differentiation	0.0184754	No
MP:0000125	absent incisors	0.0184796	No
KEGG_RNA_DEGRADATION	KEGG_RNA_DEGRADATION	0.0184832	No
ENSG00000108256	NUFIP2 subnetwork	0.0185209	No
ENSG00000124228	DDX27 subnetwork	0.0185231	No
MP:0002052	decreased tumor incidence	0.0185236	No
MP:0000350	abnormal cell proliferation	0.018524	No
MP:0000428	abnormal craniofacial morphology	0.0185286	No
ENSG00000147869	CER1 subnetwork	0.0185388	No
ENSG00000152455	SUV39H2 subnetwork	0.0185442	No
ENSG00000099917	MED15 subnetwork	0.0185491	No
REACTOME_CIRCADIAN_CLOCK	REACTOME_CIRCADIAN_CLOCK	0.0185506	No
ENSG00000068654	POLR1A subnetwork	0.0186098	No
GO:0016573	histone acetylation	0.0186139	No
ENSG00000133316	WDR74 subnetwork	0.018622	No
ENSG00000077721	UBE2A subnetwork	0.0186263	No
MP:0008497	decreased IgG2b level	0.0186357	No
ENSG00000095564	BTAF1 subnetwork	0.0186651	No
ENSG00000127511	SIN3B subnetwork	0.018672	No
MP:0009264	failure of eyelid fusion	0.0186875	No
ENSG00000184900	SUMO3 subnetwork	0.0187372	No
ENSG00000163875	MEAF6 subnetwork	0.0188529	No
GO:0034061	DNA polymerase activity	0.01889	No
MP:0000495	abnormal colon morphology	0.018919	No
MP:0001328	disorganized retinal layers	0.0189684	No
REACTOME_RNA_POL_II_CTD_PHOSPHORYLATION_AND_INTERACTION_WITH_CE	REACTOME_RNA_POL_II_CTD_PHOSPHORYLATION_AND_INTERACTION_WITH_CE	0.0189822	No
ENSG00000010803	SCMH1 subnetwork	0.0189853	No
ENSG00000137171	KLC4 subnetwork	0.0189951	No
GO:0042472	inner ear morphogenesis	0.0190097	No
ENSG00000115844	DLX2 subnetwork	0.0190292	No
MP:0005306	abnormal phalanx morphology	0.019048	No
ENSG00000108298	RPL19 subnetwork	0.0190547	No
MP:0011204	abnormal visceral yolk sac blood island morphology	0.0190657	No
ENSG00000186654	PRR5 subnetwork	0.0190939	No
ENSG00000187899	ENSG00000187899 subnetwork	0.0191417	No
MP:0005298	abnormal clavicle morphology	0.0191491	No
MP:0001693	failure of primitive streak formation	0.0191827	No
ENSG00000108312	UBTF subnetwork	0.019186	No
ENSG00000130699	TAF4 subnetwork	0.0192227	No
GO:0004402	histone acetyltransferase activity	0.0192375	No
ENSG00000088305	DNMT3B subnetwork	0.0192514	No
ENSG00000153046	CDYL subnetwork	0.0193128	No
KEGG_NOTCH_SIGNALING_PATHWAY	KEGG_NOTCH_SIGNALING_PATHWAY	0.0193257	No
MP:0008209	decreased pre-B cell number	0.0193263	No
GO:0070875	positive regulation of glycogen metabolic process	0.0193823	No
ENSG00000079335	CDC14A subnetwork	0.0193889	No
ENSG00000065485	PDIA5 subnetwork	0.019408	No
ENSG00000110700	RPS13 subnetwork	0.0194383	No
MP:0000523	cortical renal glomerulopathies	0.0195479	No
ENSG00000126749	ENSG00000126749 subnetwork	0.0196068	No
MP:0004842	abnormal large intestine crypts of Lieberkuhn morphology	0.0196147	No
ENSG00000089737	DDX24 subnetwork	0.0196217	No
MP:0009038	decreased inferior colliculus size	0.0196382	No
MP:0000933	abnormal rhombomere morphology	0.0196413	No
ENSG00000108272	DHRS11 subnetwork	0.0196476	No
GO:0048747	muscle fiber development	0.0196834	No
ENSG00000092847	EIF2C1 subnetwork	0.0197295	No
GO:0006475	internal protein amino acid acetylation	0.0197708	No
MP:0002160	abnormal reproductive system morphology	0.0197893	No
GO:0031929	TOR signaling cascade	0.0198758	No
ENSG00000079739	PGM1 subnetwork	0.0198817	No
GO:0005614	interstitial matrix	0.0198907	No
ENSG00000141384	TAF4B subnetwork	0.0198961	No
MP:0000854	abnormal cerebellum development	0.0199902	No
MP:0003109	short femur	0.020058	No
REACTOME_COSTIMULATION_BY_THE_CD28_FAMILY	REACTOME_COSTIMULATION_BY_THE_CD28_FAMILY	0.0200642	No
ENSG00000134058	CDK7 subnetwork	0.0200658	No
MP:0000774	decreased brain size	0.0201055	No
ENSG00000125485	DDX31 subnetwork	0.0201497	No
ENSG00000164758	MED30 subnetwork	0.0202066	No
GO:0030097	hemopoiesis	0.0202183	No
GO:0060512	prostate gland morphogenesis	0.0202444	No
ENSG00000188976	NOC2L subnetwork	0.0202502	No
ENSG00000101161	PRPF6 subnetwork	0.0202623	No
ENSG00000100767	PAPLN subnetwork	0.0203007	No
ENSG00000105880	DLX5 subnetwork	0.0203012	No
GO:0010494	cytoplasmic stress granule	0.0203155	No
ENSG00000143476	DTL subnetwork	0.020328	No
GO:0007498	mesoderm development	0.0203381	No
ENSG00000134070	IRAK2 subnetwork	0.02036	No
GO:0033157	regulation of intracellular protein transport	0.020377	No
ENSG00000215467	ENSG00000215467 subnetwork	0.0204249	No
GO:0051353	positive regulation of oxidoreductase activity	0.0204278	No
ENSG00000177600	RPLP2 subnetwork	0.0204461	No
ENSG00000136807	CDK9 subnetwork	0.0205877	No
ENSG00000163599	CTLA4 subnetwork	0.0206331	No
MP:0000036	absent semicircular canals	0.0206517	No
MP:0002136	abnormal kidney physiology	0.0206698	No
ENSG00000177700	POLR2L subnetwork	0.020682	No
GO:0071496	cellular response to external stimulus	0.0207036	No
ENSG00000100029	PES1 subnetwork	0.0207777	No
MP:0005093	decreased B cell proliferation	0.0207893	No
MP:0004110	transposition of great arteries	0.0208527	No
ENSG00000151247	EIF4E subnetwork	0.0209065	No
ENSG00000166888	STAT6 subnetwork	0.0209203	No
MP:0005106	abnormal incus morphology	0.0209445	No
GO:0030529	ribonucleoprotein complex	0.0209729	No
ENSG00000204531	POU5F1 subnetwork	0.0209865	No
ENSG00000206349	ENSG00000206349 subnetwork	0.0209865	No
ENSG00000206454	POU5F1 subnetwork	0.0209865	No
ENSG00000109111	SUPT6H subnetwork	0.0209979	No
ENSG00000170178	HOXD12 subnetwork	0.0210075	No
REACTOME_MTORC1:MEDIATED_SIGNALLING	REACTOME_MTORC1:MEDIATED_SIGNALLING	0.0210235	No
MP:0000552	abnormal radius morphology	0.0210523	No
ENSG00000100294	MCAT subnetwork	0.0211041	No
ENSG00000100142	POLR2F subnetwork	0.021162	No
ENSG00000205246	RPSAP58 subnetwork	0.0211725	No
GO:0042471	ear morphogenesis	0.0212018	No
ENSG00000152944	MED21 subnetwork	0.0212245	No
ENSG00000175324	LSM1 subnetwork	0.0212254	No
ENSG00000166477	LEO1 subnetwork	0.0212887	No
MP:0008078	increased CD8-positive T cell number	0.0213435	No
MP:0001274	curly vibrissae	0.0213492	No
ENSG00000112282	MED23 subnetwork	0.0213585	No
ENSG00000108107	RPL28 subnetwork	0.0214218	No
ENSG00000118058	MLL subnetwork	0.0214327	No
MP:0003400	kinked neural tube	0.0214426	No
GO:0070227	lymphocyte apoptotic process	0.0214995	No
ENSG00000099817	POLR2E subnetwork	0.0216109	No
ENSG00000141510	TP53 subnetwork	0.0216215	No
ENSG00000198755	RPL10A subnetwork	0.0217117	No
ENSG00000120071	KIAA1267 subnetwork	0.0217325	No
ENSG00000106263	EIF3B subnetwork	0.0217743	No
ENSG00000160563	MED27 subnetwork	0.0218113	No
MP:0005010	abnormal CD8-positive T cell morphology	0.0218281	No
REACTOME_REGULATION_OF_KIT_SIGNALING	REACTOME_REGULATION_OF_KIT_SIGNALING	0.021892	No
GO:0007369	gastrulation	0.0219402	No
MP:0001239	abnormal epidermis stratum granulosum morphology	0.0220044	No
ENSG00000182367	ENSG00000182367 subnetwork	0.0220075	No
ENSG00000185630	PBX1 subnetwork	0.0220121	No
ENSG00000078699	CBFA2T2 subnetwork	0.0220186	No
GO:0001763	morphogenesis of a branching structure	0.0220283	No
MP:0002192	hydrops fetalis	0.0220288	No
ENSG00000063322	MED29 subnetwork	0.0220778	No
GO:0001085	RNA polymerase II transcription factor binding	0.0221186	No
MP:0001438	aphagia	0.0221921	No
ENSG00000165494	PCF11 subnetwork	0.0221941	No
ENSG00000215301	DDX3X subnetwork	0.022196	No
GO:0042035	regulation of cytokine biosynthetic process	0.0222419	No
ENSG00000184708	EIF4ENIF1 subnetwork	0.0222551	No
GO:0014066	regulation of phosphatidylinositol 3-kinase cascade	0.0222874	No
GO:0048015	phosphatidylinositol-mediated signaling	0.0224294	No
GO:0048017	inositol lipid-mediated signaling	0.0224294	No
ENSG00000092098	RNF31 subnetwork	0.0224899	No
ENSG00000113460	BRIX1 subnetwork	0.0225484	No
MP:0001870	salivary gland inflammation	0.0225529	No
MP:0002237	abnormal nasal cavity morphology	0.0225575	No
ENSG00000136997	MYC subnetwork	0.0225785	No
GO:0071299	cellular response to vitamin A	0.0226323	No
GO:0071300	cellular response to retinoic acid	0.0226323	No
ENSG00000172766	NAA16 subnetwork	0.0226366	No
ENSG00000176476	CCDC101 subnetwork	0.0226417	No
REACTOME_DUAL_INCISION_REACTION_IN_TC:NER	REACTOME_DUAL_INCISION_REACTION_IN_TC:NER	0.0226551	No
REACTOME_FORMATION_OF_TRANSCRIPTION:COUPLED_NER_TC:NER_REPAIR_COMPLEX	REACTOME_FORMATION_OF_TRANSCRIPTION:COUPLED_NER_TC:NER_REPAIR_COMPLEX	0.0226551	No
ENSG00000101224	CDC25B subnetwork	0.0226683	No
ENSG00000147130	ZMYM3 subnetwork	0.0226832	No
ENSG00000150459	SAP18 subnetwork	0.0227155	No
ENSG00000138413	IDH1 subnetwork	0.0227257	No
MP:0002114	abnormal axial skeleton morphology	0.0227515	No
ENSG00000151702	FLI1 subnetwork	0.0228091	No
GO:0060026	convergent extension	0.0228219	No
MP:0000913	abnormal brain development	0.0228437	No
MP:0001270	distended abdomen	0.0228903	No
GO:0001530	lipopolysaccharide binding	0.0228956	No
GO:0080135	regulation of cellular response to stress	0.0229166	No
ENSG00000111725	PRKAB1 subnetwork	0.0229782	No
ENSG00000106400	ZNHIT1 subnetwork	0.0229796	No
MP:0003675	kidney cysts	0.0230221	No
GO:0035136	forelimb morphogenesis	0.0230571	No
ENSG00000153395	LPCAT1 subnetwork	0.0230605	No
GO:0051249	regulation of lymphocyte activation	0.0230873	No
ENSG00000065978	YBX1 subnetwork	0.0231266	No
ENSG00000198130	HIBCH subnetwork	0.0231954	No
ENSG00000107807	TLX1 subnetwork	0.0233305	No
MP:0001313	increased incidence of corneal inflammation	0.0233316	No
GO:0016055	Wnt receptor signaling pathway	0.0233492	No
ENSG00000179409	GEMIN4 subnetwork	0.0234084	No
ENSG00000135828	RNASEL subnetwork	0.0234211	No
ENSG00000139352	ASCL1 subnetwork	0.0234564	No
MP:0002459	abnormal B cell physiology	0.023517	No
GO:0009411	response to UV	0.0235309	No
ENSG00000198242	RPL23A subnetwork	0.0235653	No
GO:0032039	integrator complex	0.0235666	No
MP:0000492	abnormal rectum morphology	0.0236161	No
REACTOME_MRNA_CAPPING	REACTOME_MRNA_CAPPING	0.023684	No
ENSG00000118922	KLF12 subnetwork	0.0236873	No
ENSG00000145414	NAF1 subnetwork	0.0237743	No
GO:0048636	positive regulation of muscle organ development	0.0238007	No
GO:0045844	positive regulation of striated muscle tissue development	0.0238007	No
ENSG00000198728	LDB1 subnetwork	0.0238034	No
GO:0001782	B cell homeostasis	0.0238318	No
ENSG00000147274	RBMX subnetwork	0.0238625	No
MP:0009674	decreased birth weight	0.0238713	No
MP:0001601	abnormal myelopoiesis	0.0238716	No
MP:0005650	abnormal limb bud morphology	0.023905	No
ENSG00000164331	ANKRA2 subnetwork	0.0239618	No
REACTOME_RNA_POLYMERASE_I_PROMOTER_OPENING	REACTOME_RNA_POLYMERASE_I_PROMOTER_OPENING	0.0240201	No
REACTOME_SIGNALING_BY_INTERLEUKINS	REACTOME_SIGNALING_BY_INTERLEUKINS	0.0240315	No
MP:0004796	increased anti-histone antibody level	0.0240402	No
ENSG00000100316	RPL3 subnetwork	0.0240817	No
MP:0000438	abnormal cranium morphology	0.0241124	No
ENSG00000141101	NOB1 subnetwork	0.0242089	No
MP:0001346	abnormal lacrimal gland morphology	0.0242408	No
GO:0033549	MAP kinase phosphatase activity	0.0242458	No
ENSG00000120156	TEK subnetwork	0.0243059	No
ENSG00000212664	ENSG00000212664 subnetwork	0.0243282	No
ENSG00000177688	SUMO4 subnetwork	0.0243289	No
GO:0048589	developmental growth	0.024343	No
GO:0071295	cellular response to vitamin	0.0243736	No
GO:0009952	anterior/posterior pattern specification	0.0243942	No
ENSG00000020577	SAMD4A subnetwork	0.0244398	No
GO:0045668	negative regulation of osteoblast differentiation	0.0245706	No
GO:0048538	thymus development	0.0246596	No
ENSG00000114982	KANSL3 subnetwork	0.0247586	No
ENSG00000185049	WHSC2 subnetwork	0.0248867	No
ENSG00000124641	MED20 subnetwork	0.0249317	No
ENSG00000135932	CAB39 subnetwork	0.0249707	No
ENSG00000163032	VSNL1 subnetwork	0.0250077	No
ENSG00000089154	GCN1L1 subnetwork	0.0250174	No
ENSG00000205609	EIF3CL subnetwork	0.0250175	No
ENSG00000163814	CDCP1 subnetwork	0.0250695	No
MP:0002741	small olfactory bulb	0.0250769	No
GO:0031069	hair follicle morphogenesis	0.0251495	No
ENSG00000197111	PCBP2 subnetwork	0.0251908	No
MP:0001824	abnormal thymus involution	0.0252388	No
ENSG00000186298	PPP1CC subnetwork	0.0252933	No
REACTOME_DOWNSTREAM_SIGNALING_OF_ACTIVATED_FGFR	REACTOME_DOWNSTREAM_SIGNALING_OF_ACTIVATED_FGFR	0.0253022	No
GO:0055001	muscle cell development	0.0253162	No
MP:0000928	incomplete cephalic closure	0.0253745	No
MP:0002759	abnormal caudal vertebrae morphology	0.0254255	No
MP:0000662	abnormal branching of the mammary ductal tree	0.02544	No
GO:0048863	stem cell differentiation	0.0254992	No
MP:0008723	impaired eosinophil recruitment	0.0255462	No
ENSG00000149532	CPSF7 subnetwork	0.0256347	No
ENSG00000063177	RPL18 subnetwork	0.0256472	No
GO:0005977	glycogen metabolic process	0.025767	No
ENSG00000166233	ARIH1 subnetwork	0.0257762	No
GO:0042306	regulation of protein import into nucleus	0.0259024	No
ENSG00000101158	TH1L subnetwork	0.0259712	No
GO:0070566	adenylyltransferase activity	0.0260171	No
ENSG00000104313	EYA1 subnetwork	0.0260569	No
ENSG00000122756	CNTFR subnetwork	0.0260754	No
MP:0002084	abnormal developmental patterning	0.0261154	No
ENSG00000135144	DTX1 subnetwork	0.0261504	No
ENSG00000173465	SSSCA1 subnetwork	0.0261544	No
GO:0001701	in utero embryonic development	0.0261988	No
MP:0003449	abnormal intestinal goblet cell morphology	0.0262263	No
GO:0006476	protein deacetylation	0.0262799	No
ENSG00000153487	ING1 subnetwork	0.0262849	No
ENSG00000132664	POLR3F subnetwork	0.0263116	No
ENSG00000143799	PARP1 subnetwork	0.0263491	No
ENSG00000087095	NLK subnetwork	0.0263673	No
ENSG00000111845	PAK1IP1 subnetwork	0.0264353	No
MP:0011098	complete embryonic lethality during organogenesis	0.0264717	No
ENSG00000170889	RPS9 subnetwork	0.0264839	No
MP:0009655	abnormal secondary palate development	0.0265018	No
MP:0004955	increased thymus weight	0.0265943	No
MP:0000711	thymus cortex hypoplasia	0.0266797	No
ENSG00000196782	MAML3 subnetwork	0.0266919	No
GO:0051817	modification of morphology or physiology of other organism involved in symbiotic interaction	0.0267097	No
GO:0035821	modification of morphology or physiology of other organism	0.0267097	No
ENSG00000182568	SATB1 subnetwork	0.0267367	No
ENSG00000175354	PTPN2 subnetwork	0.0267957	No
ENSG00000167005	NUDT21 subnetwork	0.0268186	No
GO:0050871	positive regulation of B cell activation	0.026837	No
ENSG00000169045	HNRNPH1 subnetwork	0.0268726	No
ENSG00000134686	PHC2 subnetwork	0.0268856	No
ENSG00000204392	LSM2 subnetwork	0.0269102	No
ENSG00000172850	LSM2 subnetwork	0.0269102	No
ENSG00000111987	ENSG00000111987 subnetwork	0.0269102	No
GO:0043586	tongue development	0.0269188	No
MP:0008439	abnormal cortical plate morphology	0.027041	No
MP:0000091	short premaxilla	0.027059	No
GO:0000123	histone acetyltransferase complex	0.0272215	No
GO:0042274	ribosomal small subunit biogenesis	0.0272556	No
ENSG00000168685	IL7R subnetwork	0.0272882	No
REACTOME_PKB:MEDIATED_EVENTS	REACTOME_PKB:MEDIATED_EVENTS	0.0273019	No
ENSG00000137547	MRPL15 subnetwork	0.0273079	No
ENSG00000104375	STK3 subnetwork	0.0273157	No
ENSG00000122566	HNRNPA2B1 subnetwork	0.0273263	No
MP:0005154	increased B cell proliferation	0.0273368	No
ENSG00000065882	TBC1D1 subnetwork	0.027342	No
GO:0003401	axis elongation	0.0273554	No
MP:0002769	abnormal vas deferens morphology	0.0273773	No
ENSG00000089234	BRAP subnetwork	0.0273924	No
ENSG00000166167	BTRC subnetwork	0.0275283	No
MP:0002060	abnormal skin morphology	0.0275299	No
ENSG00000185745	IFIT1 subnetwork	0.0275371	No
ENSG00000065717	TLE2 subnetwork	0.0275611	No
GO:0003727	single-stranded RNA binding	0.0275649	No
ENSG00000108055	SMC3 subnetwork	0.0275807	No
GO:0034979	NAD-dependent protein deacetylase activity	0.027586	No
GO:0017136	NAD-dependent histone deacetylase activity	0.027586	No
GO:0008186	RNA-dependent ATPase activity	0.0276557	No
MP:0004509	abnormal pelvic girdle bone morphology	0.0276728	No
ENSG00000121152	NCAPH subnetwork	0.0277046	No
MP:0004592	small mandible	0.0277321	No
MP:0011109	partial lethality throughout fetal growth and development	0.0277379	No
MP:0003648	abnormal radial glial cell morphology	0.0278675	No
MP:0000102	abnormal nasal bone morphology	0.0278722	No
ENSG00000163882	POLR2H subnetwork	0.0279157	No
ENSG00000101412	E2F1 subnetwork	0.0279625	No
ENSG00000182578	CSF1R subnetwork	0.0280047	No
ENSG00000106483	SFRP4 subnetwork	0.0281803	No
ENSG00000104332	SFRP1 subnetwork	0.0281803	No
ENSG00000120057	SFRP5 subnetwork	0.0281803	No
MP:0005671	abnormal response to transplant	0.0281816	No
ENSG00000100129	EIF3L subnetwork	0.0282326	No
GO:0071837	HMG box domain binding	0.0282631	No
ENSG00000142676	RPL11 subnetwork	0.0282825	No
ENSG00000179899	ENSG00000179899 subnetwork	0.0283221	No
ENSG00000115875	SRSF7 subnetwork	0.0283816	No
MP:0001145	abnormal male reproductive system morphology	0.0284003	No
GO:0034762	regulation of transmembrane transport	0.028408	No
GO:0022415	viral reproductive process	0.0284098	No
MP:0008496	decreased IgG2a level	0.0285043	No
ENSG00000063244	U2AF2 subnetwork	0.0285226	No
GO:0043966	histone H3 acetylation	0.0285308	No
GO:0043255	regulation of carbohydrate biosynthetic process	0.0285405	No
ENSG00000131196	NFATC1 subnetwork	0.0285444	No
ENSG00000108813	DLX4 subnetwork	0.0285641	No
ENSG00000140464	PML subnetwork	0.0285751	No
GO:0030890	positive regulation of B cell proliferation	0.0286017	No
GO:0048730	epidermis morphogenesis	0.0286051	No
GO:0006073	cellular glucan metabolic process	0.0286615	No
GO:0044042	glucan metabolic process	0.0286615	No
MP:0010465	aberrant origin of the right subclavian artery	0.0286914	No
ENSG00000184863	RBM33 subnetwork	0.0287293	No
ENSG00000186895	FGF3 subnetwork	0.0287452	No
MP:0002725	abnormal vein morphology	0.0288211	No
ENSG00000119772	DNMT3A subnetwork	0.0288463	No
MP:0001385	pup cannibalization	0.0288596	No
ENSG00000145907	G3BP1 subnetwork	0.0288642	No
MP:0000106	abnormal basisphenoid bone morphology	0.0288697	No
GO:0001046	core promoter sequence-specific DNA binding	0.02889	No
ENSG00000159128	IFNGR2 subnetwork	0.0289068	No
MP:0004615	cervical vertebral transformation	0.028939	No
GO:2001021	negative regulation of response to DNA damage stimulus	0.0289416	No
ENSG00000102978	POLR2C subnetwork	0.0289982	No
GO:0061082	myeloid leukocyte cytokine production	0.0290233	No
REACTOME_CD28_CO:STIMULATION	REACTOME_CD28_CO:STIMULATION	0.0290305	No
ENSG00000113916	BCL6 subnetwork	0.0290544	No
ENSG00000018408	WWTR1 subnetwork	0.0291088	No
ENSG00000122025	FLT3 subnetwork	0.0291411	No
MP:0003054	spina bifida	0.0291458	No
KEGG_PANCREATIC_CANCER	KEGG_PANCREATIC_CANCER	0.029224	No
ENSG00000140350	ANP32A subnetwork	0.0292671	No
ENSG00000213246	SUPT4H1 subnetwork	0.0293126	No
ENSG00000105656	ELL subnetwork	0.0293292	No
MP:0000585	kinked tail	0.0293308	No
GO:0016202	regulation of striated muscle tissue development	0.0293886	No
MP:0001807	decreased IgA level	0.0293893	No
ENSG00000171862	PTEN subnetwork	0.0293949	No
GO:0042107	cytokine metabolic process	0.0293956	No
ENSG00000168148	HIST3H3 subnetwork	0.0294114	No
ENSG00000155380	SLC16A1 subnetwork	0.0294308	No
ENSG00000163811	WDR43 subnetwork	0.0294323	No
ENSG00000105705	SUGP1 subnetwork	0.0294629	No
ENSG00000105926	MPP6 subnetwork	0.0294718	No
REACTOME_REGULATION_OF_IFNG_SIGNALING	REACTOME_REGULATION_OF_IFNG_SIGNALING	0.0295023	No
GO:2000027	regulation of organ morphogenesis	0.0295468	No
ENSG00000163362	C1orf106 subnetwork	0.0295964	No
MP:0005030	absent amnion	0.0296011	No
ENSG00000182359	KBTBD3 subnetwork	0.0296561	No
GO:0035064	methylated histone residue binding	0.0296879	No
ENSG00000119938	PPP1R3C subnetwork	0.0297182	No
ENSG00000185811	IKZF1 subnetwork	0.029734	No
ENSG00000143033	MTF2 subnetwork	0.0297547	No
ENSG00000161956	SENP3 subnetwork	0.0297906	No
MP:0008102	lymph node hyperplasia	0.029849	No
REACTOME_DESTABILIZATION_OF_MRNA_BY_TRISTETRAPROLIN_TTP	REACTOME_DESTABILIZATION_OF_MRNA_BY_TRISTETRAPROLIN_TTP	0.0298872	No
ENSG00000108510	MED13 subnetwork	0.0300123	No
ENSG00000135597	REPS1 subnetwork	0.0300843	No
GO:0032526	response to retinoic acid	0.0301921	No
GO:0071013	catalytic step 2 spliceosome	0.0302024	No
ENSG00000095794	CREM subnetwork	0.0302117	No
MP:0001195	flaky skin	0.0302129	No
ENSG00000099246	RAB18 subnetwork	0.0302684	No
GO:0043516	regulation of DNA damage response, signal transduction by p53 class mediator	0.0302822	No
GO:0030917	midbrain-hindbrain boundary development	0.0303341	No
ENSG00000119812	FAM98A subnetwork	0.0303361	No
ENSG00000064393	HIPK2 subnetwork	0.0303791	No
MP:0000652	enlarged sebaceous gland	0.0304384	No
ENSG00000178950	GAK subnetwork	0.0304642	No
ENSG00000164442	CITED2 subnetwork	0.0304731	No
ENSG00000156711	MAPK13 subnetwork	0.0305083	No
ENSG00000139083	ETV6 subnetwork	0.0306123	No
GO:0016592	mediator complex	0.030642	No
REACTOME_FORMATION_OF_THE_HIV:1_EARLY_ELONGATION_COMPLEX	REACTOME_FORMATION_OF_THE_HIV:1_EARLY_ELONGATION_COMPLEX	0.0306508	No
REACTOME_FORMATION_OF_THE_EARLY_ELONGATION_COMPLEX	REACTOME_FORMATION_OF_THE_EARLY_ELONGATION_COMPLEX	0.0306508	No
ENSG00000099308	MAST3 subnetwork	0.0306754	No
ENSG00000106991	ENG subnetwork	0.0307379	No
REACTOME_SIGNALING_BY_FGFR	REACTOME_SIGNALING_BY_FGFR	0.0307424	No
ENSG00000100084	HIRA subnetwork	0.0307675	No
ENSG00000116678	LEPR subnetwork	0.0307964	No
ENSG00000135486	HNRNPA1 subnetwork	0.0308085	No
MP:0003644	thymus atrophy	0.0308809	No
MP:0009172	small pancreatic islets	0.0309375	No
MP:0003809	abnormal hair shaft morphology	0.0309449	No
ENSG00000060688	SNRNP40 subnetwork	0.0309583	No
MP:0001806	decreased IgM level	0.0309733	No
ENSG00000112249	ASCC3 subnetwork	0.0309844	No
ENSG00000145191	EIF2B5 subnetwork	0.0310108	No
GO:0042089	cytokine biosynthetic process	0.0310773	No
MP:0002401	abnormal lymphopoiesis	0.0311005	No
MP:0000120	malocclusion	0.0311249	No
ENSG00000171843	MLLT3 subnetwork	0.0311628	No
ENSG00000096996	IL12RB1 subnetwork	0.0311885	No
GO:0051702	interaction with symbiont	0.0312557	No
ENSG00000162105	SHANK2 subnetwork	0.0313055	No
ENSG00000163486	SRGAP2 subnetwork	0.0313151	No
MP:0000274	enlarged heart	0.031386	No
ENSG00000071243	ING3 subnetwork	0.0314105	No
MP:0001382	abnormal nursing	0.0314302	No
MP:0001698	decreased embryo size	0.031512	No
GO:0030501	positive regulation of bone mineralization	0.0315233	No
ENSG00000116754	SRSF11 subnetwork	0.0315679	No
ENSG00000162594	IL23R subnetwork	0.0316101	No
ENSG00000133935	C14orf1 subnetwork	0.0316352	No
ENSG00000189229	ENSG00000189229 subnetwork	0.031651	No
ENSG00000120659	TNFSF11 subnetwork	0.0316917	No
ENSG00000077150	NFKB2 subnetwork	0.0317282	No
GO:0004003	ATP-dependent DNA helicase activity	0.0318016	No
MP:0000313	abnormal cell death	0.0318109	No
ENSG00000137055	PLAA subnetwork	0.0319096	No
ENSG00000110324	IL10RA subnetwork	0.0319346	No
ENSG00000113263	ITK subnetwork	0.0320083	No
ENSG00000174827	PDZK1 subnetwork	0.0320295	No
GO:0043392	negative regulation of DNA binding	0.0320336	No
ENSG00000143398	PIP5K1A subnetwork	0.0320629	No
ENSG00000174744	BRMS1 subnetwork	0.0321667	No
ENSG00000125686	MED1 subnetwork	0.0321968	No
ENSG00000130772	MED18 subnetwork	0.0321979	No
ENSG00000196331	HIST1H2BO subnetwork	0.0322749	No
MP:0002111	abnormal tail morphology	0.0323327	No
ENSG00000072952	MRVI1 subnetwork	0.032389	No
ENSG00000132692	BCAN subnetwork	0.0324612	No
REACTOME_MTOR_SIGNALLING	REACTOME_MTOR_SIGNALLING	0.0325	No
ENSG00000073910	FRY subnetwork	0.0325661	No
ENSG00000005007	UPF1 subnetwork	0.0325738	No
ENSG00000144231	POLR2D subnetwork	0.0325795	No
ENSG00000147050	KDM6A subnetwork	0.0326169	No
ENSG00000072210	ALDH3A2 subnetwork	0.0326388	No
MP:0000565	oligodactyly	0.0327299	No
MP:0002689	abnormal molar morphology	0.0327532	No
ENSG00000092470	WDR76 subnetwork	0.0328263	No
MP:0002132	abnormal respiratory system morphology	0.0329447	No
ENSG00000112992	NNT subnetwork	0.0329485	No
ENSG00000118491	C6orf94 subnetwork	0.0329679	No
GO:0017017	MAP kinase tyrosine/serine/threonine phosphatase activity	0.0329688	No
MP:0001732	postnatal growth retardation	0.0329955	No
GO:0016591	DNA-directed RNA polymerase II, holoenzyme	0.0330543	No
ENSG00000141622	RNF165 subnetwork	0.0330713	No
MP:0003909	increased eating behavior	0.0330832	No
MP:0001395	bidirectional circling	0.0330887	No
ENSG00000073009	IKBKG subnetwork	0.0330986	No
ENSG00000100836	PABPN1 subnetwork	0.0331279	No
GO:0031295	T cell costimulation	0.0331692	No
GO:0031294	lymphocyte costimulation	0.0331692	No
ENSG00000131982	ENSG00000131982 subnetwork	0.0331814	No
MP:0002746	abnormal semilunar valve morphology	0.0332003	No
GO:0048771	tissue remodeling	0.0332154	No
MP:0006043	decreased apoptosis	0.0332342	No
MP:0008661	decreased interleukin-10 secretion	0.0332575	No
MP:0002908	delayed wound healing	0.033271	No
ENSG00000005513	SOX8 subnetwork	0.0332913	No
GO:0045927	positive regulation of growth	0.0333271	No
GO:0001047	core promoter binding	0.0333777	No
GO:0002039	p53 binding	0.0333854	No
GO:0048806	genitalia development	0.0334886	No
MP:0008751	abnormal interleukin level	0.0334926	No
MP:0005587	abnormal Meckels cartilage morphology	0.0335914	No
GO:0090305	nucleic acid phosphodiester bond hydrolysis	0.0335989	No
ENSG00000166266	CUL5 subnetwork	0.0336066	No
GO:0072331	signal transduction by p53 class mediator	0.0336109	No
GO:0051146	striated muscle cell differentiation	0.0336372	No
REACTOME_MRNA_SPLICING_:_MINOR_PATHWAY	REACTOME_MRNA_SPLICING_:_MINOR_PATHWAY	0.0336431	No
ENSG00000136931	NR5A1 subnetwork	0.0336934	No
ENSG00000156587	UBE2L6 subnetwork	0.0337096	No
GO:0002467	germinal center formation	0.0337126	No
ENSG00000166025	AMOTL1 subnetwork	0.033728	No
ENSG00000129250	KIF1C subnetwork	0.0337289	No
GO:0055006	cardiac cell development	0.0339086	No
GO:0055013	cardiac muscle cell development	0.0339086	No
MP:0002110	abnormal digit morphology	0.0339244	No
ENSG00000107404	DVL1 subnetwork	0.0339841	No
MP:0005508	abnormal skeleton morphology	0.0340112	No
ENSG00000166197	NOLC1 subnetwork	0.0340783	No
ENSG00000167930	ITFG3 subnetwork	0.0340871	No
ENSG00000178573	MAF subnetwork	0.0341042	No
MP:0004794	increased anti-nuclear antigen antibody level	0.0341533	No
MP:0011086	partial postnatal lethality	0.0342364	No
ENSG00000064835	POU1F1 subnetwork	0.0342391	No
ENSG00000185291	IL3RA subnetwork	0.0343067	No
ENSG00000100150	DEPDC5 subnetwork	0.0343516	No
ENSG00000110958	PTGES3 subnetwork	0.0343598	No
MP:0002088	abnormal embryonic growth/weight/body size	0.0343851	No
ENSG00000089157	RPLP0 subnetwork	0.0344542	No
ENSG00000121892	PDS5A subnetwork	0.0344552	No
GO:0008286	insulin receptor signaling pathway	0.034517	No
MP:0001845	abnormal inflammatory response	0.034611	No
ENSG00000141026	MED9 subnetwork	0.0346201	No
ENSG00000104637	ENSG00000104637 subnetwork	0.0346722	No
ENSG00000206212	ENSG00000206212 subnetwork	0.0347217	No
ENSG00000182498	ENSG00000182498 subnetwork	0.0347217	No
ENSG00000096150	RPS18 subnetwork	0.0347217	No
MP:0008271	abnormal bone ossification	0.0348728	No
GO:0060896	neural plate pattern specification	0.0348732	No
ENSG00000133477	FAM83F subnetwork	0.0349122	No
MP:0001805	decreased IgG level	0.0349257	No
GO:0006110	regulation of glycolysis	0.0349649	No
MP:0000823	abnormal lateral ventricle morphology	0.0349722	No
ENSG00000096968	JAK2 subnetwork	0.0350984	No
GO:0051251	positive regulation of lymphocyte activation	0.035129	No
REACTOME_DESTABILIZATION_OF_MRNA_BY_BUTYRATE_RESPONSE_FACTOR_1_BRF1	REACTOME_DESTABILIZATION_OF_MRNA_BY_BUTYRATE_RESPONSE_FACTOR_1_BRF1	0.0352231	No
ENSG00000198517	MAFK subnetwork	0.0352428	No
MP:0001286	abnormal eye development	0.035254	No
ENSG00000180185	FAHD1 subnetwork	0.0352867	No
GO:0009913	epidermal cell differentiation	0.0353402	No
MP:0001201	translucent skin	0.0354247	No
ENSG00000112182	BACH2 subnetwork	0.0355572	No
MP:0003567	abnormal fetal cardiomyocyte proliferation	0.0355919	No
GO:0070742	C2H2 zinc finger domain binding	0.0356396	No
ENSG00000175793	SFN subnetwork	0.0356973	No
ENSG00000143569	UBAP2L subnetwork	0.0357285	No
GO:0032897	negative regulation of viral transcription	0.0357599	No
MP:0011448	decreased dopaminergic neuron number	0.0357646	No
GO:0002683	negative regulation of immune system process	0.0358347	No
GO:0000786	nucleosome	0.0358486	No
GO:0048872	homeostasis of number of cells	0.0359105	No
ENSG00000119616	FCF1 subnetwork	0.0359403	No
GO:0060536	cartilage morphogenesis	0.0359923	No
ENSG00000103363	TCEB2 subnetwork	0.0360045	No
ENSG00000104835	FBXO17 subnetwork	0.0360202	No
ENSG00000005075	POLR2J subnetwork	0.0361336	No
MP:0004838	abnormal neural fold elevation formation	0.0361358	No
MP:0001303	abnormal lens morphology	0.0361689	No
ENSG00000104852	SNRNP70 subnetwork	0.0362528	No
ENSG00000114107	CEP70 subnetwork	0.036323	No
GO:0021903	rostrocaudal neural tube patterning	0.0363998	No
GO:0009896	positive regulation of catabolic process	0.0364964	No
ENSG00000185436	IL28RA subnetwork	0.0364972	No
REACTOME_TRANSCRIPTION_OF_THE_HIV_GENOME	REACTOME_TRANSCRIPTION_OF_THE_HIV_GENOME	0.0365442	No
ENSG00000118689	FOXO3 subnetwork	0.0365581	No
ENSG00000085231	TAF9 subnetwork	0.0365791	No
GO:0050434	positive regulation of viral transcription	0.0365967	No
MP:0001780	decreased brown adipose tissue amount	0.0366652	No
ENSG00000078401	EDN1 subnetwork	0.036718	No
GO:0050864	regulation of B cell activation	0.0367256	No
ENSG00000131469	RPL27 subnetwork	0.0367932	No
MP:0005017	decreased B cell number	0.0368032	No
ENSG00000143207	RFWD2 subnetwork	0.0368162	No
ENSG00000105663	ENSG00000105663 subnetwork	0.0368206	No
MP:0001231	abnormal epidermis stratum basale morphology	0.0369638	No
GO:0048596	embryonic camera-type eye morphogenesis	0.0370051	No
MP:0001284	absent vibrissae	0.0370061	No
ENSG00000001497	LAS1L subnetwork	0.0370347	No
ENSG00000016402	IL20RA subnetwork	0.0370496	No
GO:0001649	osteoblast differentiation	0.0370599	No
ENSG00000123576	ESX1 subnetwork	0.0371595	No
MP:0005156	bradykinesia	0.0371794	No
ENSG00000070814	TCOF1 subnetwork	0.0372114	No
GO:0016706	oxidoreductase activity, acting on paired donors, with incorporation or reduction of molecular oxygen, 2-oxoglutarate as one donor, and incorporation of one atom each of oxygen into both donors	0.0372613	No
MP:0000556	abnormal hindlimb morphology	0.0372826	No
ENSG00000099783	HNRNPM subnetwork	0.0373177	No
GO:0045995	regulation of embryonic development	0.0373533	No
GO:0090103	cochlea morphogenesis	0.0373537	No
ENSG00000115290	GRB14 subnetwork	0.0373874	No
ENSG00000140396	NCOA2 subnetwork	0.0374072	No
MP:0011085	complete postnatal lethality	0.0374913	No
ENSG00000108175	ZMIZ1 subnetwork	0.0375163	No
GO:0045136	development of secondary sexual characteristics	0.0375276	No
MP:0004988	increased osteoblast cell number	0.0375495	No
MP:0004263	abnormal limb posture	0.0375866	No
ENSG00000124334	IL9R subnetwork	0.0376128	No
ENSG00000168439	STIP1 subnetwork	0.0376568	No
KEGG_NEUROTROPHIN_SIGNALING_PATHWAY	KEGG_NEUROTROPHIN_SIGNALING_PATHWAY	0.0376964	No
ENSG00000109133	TMEM33 subnetwork	0.037712	No
ENSG00000055208	TAB2 subnetwork	0.0377574	No
ENSG00000186184	POLR1D subnetwork	0.0378052	No
ENSG00000138326	RPS24 subnetwork	0.0378128	No
GO:0043901	negative regulation of multi-organism process	0.0378136	No
GO:0042226	interleukin-6 biosynthetic process	0.0378208	No
ENSG00000100206	DMC1 subnetwork	0.0378799	No
ENSG00000160752	FDPS subnetwork	0.0379005	No
MP:0000160	kyphosis	0.037918	No
ENSG00000101849	TBL1X subnetwork	0.0379227	No
GO:0045912	negative regulation of carbohydrate metabolic process	0.0379501	No
GO:0010677	negative regulation of cellular carbohydrate metabolic process	0.0379501	No
REACTOME_NEPHRIN_INTERACTIONS	REACTOME_NEPHRIN_INTERACTIONS	0.0379719	No
ENSG00000100368	CSF2RB subnetwork	0.0379994	No
MP:0000808	abnormal hippocampus development	0.0380057	No
GO:0060706	cell differentiation involved in embryonic placenta development	0.0380236	No
MP:0000077	abnormal interparietal bone morphology	0.0380433	No
MP:0003446	renal hypoplasia	0.0380819	No
GO:0051169	nuclear transport	0.0382141	No
ENSG00000119535	CSF3R subnetwork	0.0382174	No
MP:0000550	abnormal forelimb morphology	0.0382519	No
MP:0008182	decreased marginal zone B cell number	0.0382524	No
MP:0008392	decreased primordial germ cell number	0.0382635	No
ENSG00000152464	RPP38 subnetwork	0.0382737	No
GO:0006916	anti-apoptosis	0.0383122	No
ENSG00000011052	NME2 subnetwork	0.0383139	No
ENSG00000062725	APPBP2 subnetwork	0.0383344	No
ENSG00000198563	DDX39B subnetwork	0.0383982	No
ENSG00000215412	ENSG00000215412 subnetwork	0.0383982	No
ENSG00000215425	DDX39B subnetwork	0.0383982	No
ENSG00000135446	CDK4 subnetwork	0.0384603	No
ENSG00000115966	ATF2 subnetwork	0.0384784	No
GO:0045815	positive regulation of gene expression, epigenetic	0.0386154	No
ENSG00000166441	RPL27A subnetwork	0.0387209	No
GO:0051093	negative regulation of developmental process	0.0388165	No
ENSG00000185615	PDIA2 subnetwork	0.0388328	No
MP:0000702	enlarged lymph nodes	0.038845	No
GO:0008094	DNA-dependent ATPase activity	0.0388497	No
MP:0000467	abnormal esophagus morphology	0.0388772	No
ENSG00000183779	ZNF703 subnetwork	0.0389537	No
ENSG00000110422	HIPK3 subnetwork	0.0390774	No
KEGG_SYSTEMIC_LUPUS_ERYTHEMATOSUS	KEGG_SYSTEMIC_LUPUS_ERYTHEMATOSUS	0.0391457	No
MP:0008000	increased ovary tumor incidence	0.0391632	No
ENSG00000117461	PIK3R3 subnetwork	0.0391796	No
GO:0046631	alpha-beta T cell activation	0.0391885	No
GO:0001012	RNA polymerase II regulatory region DNA binding	0.0392051	No
ENSG00000165659	DACH1 subnetwork	0.0392383	No
MP:0009885	abnormal palatal shelf elevation	0.0393857	No
ENSG00000069275	NUCKS1 subnetwork	0.0393874	No
ENSG00000178896	EXOSC4 subnetwork	0.0394202	No
GO:0045682	regulation of epidermis development	0.0394236	No
GO:0051098	regulation of binding	0.0394985	No
ENSG00000159113	ENSG00000159113 subnetwork	0.0395788	No
ENSG00000197958	RPL12 subnetwork	0.0395835	No
ENSG00000134460	IL2RA subnetwork	0.0395869	No
ENSG00000198062	POTEH subnetwork	0.0396009	No
MP:0003009	abnormal cytokine secretion	0.0396099	No
GO:0090316	positive regulation of intracellular protein transport	0.0396195	No
ENSG00000075089	ACTR6 subnetwork	0.0396734	No
ENSG00000186051	TAL2 subnetwork	0.0399108	No
ENSG00000137309	HMGA1 subnetwork	0.0399329	No
ENSG00000140443	IGF1R subnetwork	0.0399578	No
ENSG00000163346	PBXIP1 subnetwork	0.0399685	No
GO:0051054	positive regulation of DNA metabolic process	0.0400237	No
ENSG00000160691	SHC1 subnetwork	0.0400253	No
ENSG00000133703	KRAS subnetwork	0.0401299	No
MP:0008568	abnormal interleukin secretion	0.0401508	No
GO:0031102	neuron projection regeneration	0.0401704	No
ENSG00000134352	IL6ST subnetwork	0.0402175	No
ENSG00000105221	AKT2 subnetwork	0.0402688	No
ENSG00000164163	ABCE1 subnetwork	0.0403135	No
ENSG00000172409	CLP1 subnetwork	0.040323	No
MP:0006042	increased apoptosis	0.0404418	No
ENSG00000125740	FOSB subnetwork	0.0404882	No
ENSG00000160712	IL6R subnetwork	0.0405787	No
MP:0003718	maternal effect	0.0405949	No
ENSG00000072501	SMC1A subnetwork	0.0406045	No
MP:0002239	abnormal nasal septum morphology	0.0406074	No
GO:0002062	chondrocyte differentiation	0.0406998	No
ENSG00000101138	CSTF1 subnetwork	0.0408072	No
MP:0000536	hydroureter	0.0408088	No
GO:0032386	regulation of intracellular transport	0.0408342	No
ENSG00000118972	FGF23 subnetwork	0.0408628	No
ENSG00000123374	CDK2 subnetwork	0.0408904	No
ENSG00000166478	ZNF143 subnetwork	0.0408928	No
ENSG00000118007	STAG1 subnetwork	0.040907	No
ENSG00000164305	CASP3 subnetwork	0.0409137	No
MP:0006262	testis tumor	0.0409586	No
ENSG00000163517	HDAC11 subnetwork	0.041012	No
GO:0016331	morphogenesis of embryonic epithelium	0.0410266	No
MP:0010392	prolonged QRS complex duration	0.0410447	No
GO:0032993	protein-DNA complex	0.0410741	No
ENSG00000134014	ELP3 subnetwork	0.0410797	No
GO:0005876	spindle microtubule	0.0411225	No
GO:0006913	nucleocytoplasmic transport	0.0411646	No
MP:0002080	prenatal lethality	0.0411887	No
ENSG00000103522	IL21R subnetwork	0.041207	No
ENSG00000164485	IL22RA2 subnetwork	0.041207	No
ENSG00000123496	IL13RA2 subnetwork	0.041207	No
MP:0002196	absent corpus callosum	0.0412139	No
MP:0002764	short tibia	0.0412641	No
MP:0004395	increased cochlear inner hair cell number	0.0412653	No
ENSG00000173876	TUBB8 subnetwork	0.0412709	No
GO:0030217	T cell differentiation	0.0412919	No
ENSG00000173156	RHOD subnetwork	0.0413307	No
ENSG00000088038	CNOT3 subnetwork	0.0413377	No
MP:0000333	decreased bone marrow cell number	0.0413388	No
GO:0030971	receptor tyrosine kinase binding	0.041358	No
ENSG00000147889	CDKN2A subnetwork	0.0413922	No
ENSG00000164754	RAD21 subnetwork	0.0414582	No
ENSG00000162434	JAK1 subnetwork	0.0415254	No
MP:0002823	abnormal rib development	0.0415563	No
ENSG00000063761	ADCK1 subnetwork	0.0415663	No
GO:0035137	hindlimb morphogenesis	0.041579	No
ENSG00000075142	SRI subnetwork	0.0416152	No
MP:0011107	partial embryonic lethality before turning of embryo	0.0417925	No
GO:0050868	negative regulation of T cell activation	0.0418389	No
ENSG00000165119	HNRNPK subnetwork	0.0418963	No
ENSG00000147669	POLR2K subnetwork	0.041935	No
GO:0072132	mesenchyme morphogenesis	0.0419667	No
GO:0030850	prostate gland development	0.0419713	No
ENSG00000161202	DVL3 subnetwork	0.0419837	No
GO:0008168	methyltransferase activity	0.0420958	No
ENSG00000083845	RPS5 subnetwork	0.0421267	No
ENSG00000135655	USP15 subnetwork	0.0421611	No
ENSG00000170027	YWHAG subnetwork	0.0422027	No
GO:0003906	DNA-(apurinic or apyrimidinic site) lyase activity	0.0422986	No
GO:0048634	regulation of muscle organ development	0.0424393	No
ENSG00000122877	EGR2 subnetwork	0.0425487	No
GO:0005159	insulin-like growth factor receptor binding	0.0425713	No
ENSG00000003756	RBM5 subnetwork	0.0426219	No
ENSG00000167978	SRRM2 subnetwork	0.0426233	No
GO:0043471	regulation of cellular carbohydrate catabolic process	0.042633	No
GO:0043470	regulation of carbohydrate catabolic process	0.042633	No
MP:0002286	cryptorchism	0.0426904	No
ENSG00000205250	E2F4 subnetwork	0.0427006	No
GO:0048754	branching morphogenesis of a tube	0.0427475	No
ENSG00000198176	TFDP1 subnetwork	0.042758	No
MP:0001849	ear inflammation	0.0428284	No
ENSG00000168002	POLR2G subnetwork	0.0428672	No
ENSG00000100410	PHF5A subnetwork	0.0429571	No
MP:0003026	decreased vasoconstriction	0.0429605	No
ENSG00000105258	POLR2I subnetwork	0.0429768	No
MP:0005505	increased platelet cell number	0.0430254	No
GO:0014068	positive regulation of phosphatidylinositol 3-kinase cascade	0.0430263	No
GO:0001704	formation of primary germ layer	0.0430422	No
ENSG00000173153	ESRRA subnetwork	0.0430616	No
ENSG00000105699	LSR subnetwork	0.0431553	No
REACTOME_MRNA_SPLICING_:_MAJOR_PATHWAY	REACTOME_MRNA_SPLICING_:_MAJOR_PATHWAY	0.043208	No
REACTOME_MRNA_SPLICING	REACTOME_MRNA_SPLICING	0.043208	No
ENSG00000100385	IL2RB subnetwork	0.0432402	No
ENSG00000177733	HNRNPA0 subnetwork	0.0432984	No
MP:0004136	abnormal tongue muscle morphology	0.043364	No
GO:0033558	protein deacetylase activity	0.0433665	No
GO:0004407	histone deacetylase activity	0.0433665	No
ENSG00000140829	DHX38 subnetwork	0.0434016	No
MP:0011348	abnormal renal glomerulus basement membrane morphology	0.0434258	No
ENSG00000117480	FAAH subnetwork	0.0434667	No
ENSG00000002016	RAD52 subnetwork	0.0435375	No
ENSG00000104856	RELB subnetwork	0.0435461	No
GO:0008276	protein methyltransferase activity	0.0435711	No
MP:0005104	abnormal tarsal bone morphology	0.0435744	No
MP:0002494	increased IgM level	0.0435828	No
ENSG00000157404	KIT subnetwork	0.0435996	No
ENSG00000081985	IL12RB2 subnetwork	0.0436037	No
GO:0050870	positive regulation of T cell activation	0.0437474	No
ENSG00000088538	DOCK3 subnetwork	0.0437539	No
ENSG00000115241	PPM1G subnetwork	0.0437763	No
GO:0045821	positive regulation of glycolysis	0.0439262	No
[truncated: 12,464 more rows]
