# Supplementary material for: Genetic prediction of male pattern baldness
Source: PLoS Genet. 2017 Feb 14;13(2):e1006594. doi: 10.1371/journal.pgen.1006594 (PMC5308812; doi:10.1371/journal.pgen.1006594)
Supplement: S6 Table — The heritability Z-score and the mean χ2 indicate the level of power to detect association where a heritability Z-score of >4 and a mean χ2 >1.02 being considered well powered [57]. None of the 25 tests performed survived FDR control for multiple comparisons. Nominally significant genetic correlations highlighted in bold. ADHD, attention deficit hyperactivity disorder; MDD, major depressive disorder. (XLSX) [file pgen.1006594.s006.xlsx]

## Sheet: S6 Table
S6 Table. Genetic correlations between baldness and the 24 cognitive, health, fertility, psychiatric, and anthropometric variables. The heritability Z-score and the mean χ2 indicate the level of power to detect association where a heritability Z-score of >4 and a mean χ2 >1.02 being considered well powered. None of the 25 tests tests performed survived FDR control for multiple comparisons. Nomina…
	Genetic correlation	Standard error	P-value	Heritability Z-score	Mean χ2
ADHD, attention deficit hyperactivity disorder; MDD, major depressive disorder
Childhood intelligence	-0.04	0.06	0.54	5.8	1.08
Educational attainment	-0.05	0.04	0.22	13.3	1.23
Verbal-numerical reasoning	-0.03	0.05	0.48	10.5	1.17
Health and Metabolic
Coronary artery disease	0.003	0.05	0.96	8.1	1.15
HbA1c	-0.03	0.05	0.54	5.2	1.06
HDL cholesterol	-0.02	0.04	0.67	5.6	1.15
HOMA B	0.1	0.06	0.13	6.3	1.05
HOMA IR	0.12	0.07	0.07	5.4	1.05
LDL cholesterol	-0.04	0.05	0.36	3.7	1.14
Obesity	0.02	0.03	0.57	17.1	1.13
Triglycerides	-0.02	0.03	0.51	5.8	1.15
Type 2 diabetes	-0.03	0.05	0.58	8.7	1.13
Waist to hip ratio	-0.02	0.04	0.69	13.3	1.36
Fertility
Number of children ever born	-0.1	0.04	0.015	14.1	1.13
Age at first birth	-0.01	0.04	0.78	17.8	1.23
Psychiatric
ADHD	-0.08	0.11	0.43	2.4	1.02
Alzheimer’s disease 500bp	0.06	0.08	0.46	5.5	1.11
Alzheimer’s disease	0.06	0.1	0.51	1.9	1.12
Autism	-0.04	0.05	0.5	8.5	1.06
Bipolar disorder	-0.13	0.05	0.015	10.3	1.19
MDD	0.12	0.08	0.14	5.6	1.08
Schizophrenia	-0.06	0.03	0.07	22.2	1.81
Neuroticism	0.09	0.08	0.24	4.5	1.06
Anthropometric/Developmental
Height	-0.06	0.03	0.03	17.4	2.98
Age at menarche	-0.1	0.03	0.003	20.6	1.4
