# Supplementary material for: Genetic prediction of male pattern baldness
Source: PLoS Genet. 2017 Feb 14;13(2):e1006594. doi: 10.1371/journal.pgen.1006594 (PMC5308812; doi:10.1371/journal.pgen.1006594)
Supplement: S7 Table — Prop._SNPs refers to the proportion of SNPs from the data set that were a part of the corresponding functional annotation. Statistical significance indicated in bold. Tissue groups are listed in the first ten rows followed by the functional annotation groups. (XLSX) [file pgen.1006594.s007.xlsx]

## Sheet: S7 Table
S7 Table. Showing the full output of the partitioned heritability analysis for male patter baldness. Prop._SNPs refers to the proportion of SNPs from the data set that were a part of the corresponding functional annotation. Statistical significance indicated in bold. Tissue groups are listed in the first ten rows followed by the functional annotation groups.
Category	Proportion of SNPs	Proportion of heritability	Proportion of heritability standard error	Enrichment	Enrichment standard error	Enrichment P value
Adrenal/Pancreas	0.0935623	0.265382	0.0605523	2.83642	0.647187	0.00454616
Cardiovascular	0.111113	0.502018	0.0693673	4.5181	0.624297	1.75e-08
Central Nervous System	0.148809	0.372671	0.0639305	2.50436	0.429614	0.000462393
Connective Bone	0.114977	0.587986	0.0621211	5.11395	0.540292	2.65e-14
Gastrointestinal	0.167712	0.66589	0.0811581	3.97044	0.483914	8.34e-10
Immune/Hematopoietic	0.233354	0.685011	0.103371	2.93549	0.442978	1.25e-05
Kidney	0.0426071	0.130416	0.0421541	3.0609	0.989369	0.0372471
Liver	0.0721821	0.203212	0.0468377	2.81527	0.648883	0.00514949
Other	0.202719	1.03381	0.106925	5.09972	0.527452	7.68e-15
Skeletal Muscle	0.103818	0.440947	0.066237	4.24731	0.638013	3.59e-07
Coding	0.0146582	0.029289	0.0342698	1.99813	2.33793	0.66943
Coding 500	0.0645554	0.0184758	0.0427299	0.2862	0.661911	0.280858
Conserved	0.0260625	0.695446	0.128868	26.6838	4.94458	2.05e-07
Conserved 500	0.332514	0.70029	0.0894893	2.10605	0.269129	3.96e-05
CTCF	0.0238288	0.11551	0.0828756	4.84749	3.47795	0.268618
CTCF 500	0.0710622	0.0500885	0.105729	0.704855	1.48783	0.842753
DGF ENCODE	0.137594	0.979192	0.199655	7.11655	1.45105	2.49e-05
DGF ENCODE 500	0.541501	1.31728	0.102859	2.43264	0.189953	4.63e-14
DHS peaks	0.111766	0.711197	0.161561	6.36328	1.44553	0.000207061
DHS	0.167755	1.00718	0.178782	6.00388	1.06573	2.66e-06
DHS 500	0.498779	1.03074	0.107914	2.06653	0.216357	8.24e-07
FANTOM 5	0.00433537	0.00134647	0.0414431	0.310578	9.55929	0.942506
FANTOM 5 500	0.0190691	0.0635591	0.0528624	3.33309	2.77215	0.400002
Enhancer	0.0633203	0.33716	0.0741306	5.32467	1.17072	0.000220744
Enhancer 500	0.153929	0.336785	0.0922578	2.18793	0.599353	0.0474776
Fetal DHS	0.0847565	0.505232	0.144745	5.96098	1.70777	0.00367317
Fetal DHS 500	0.28501	0.792087	0.12067	2.77915	0.423386	2.64e-05
H3K27ac Hnisz	0.391169	0.778784	0.0637422	1.99091	0.162953	1.19e-09
H3K27ac Hnisz 500	0.422591	0.945289	0.0688719	2.23689	0.162975	3.21e-14
H3K27ac PGC2	0.269477	0.823704	0.129636	3.05668	0.481066	1.91e-05
H3K27ac PGC2 500	0.336034	0.710472	0.0878207	2.11428	0.261344	2.01e-05
H3K4me1 peaks	0.171318	0.660796	0.166993	3.85713	0.974753	0.0033773
H3K4me1	0.426568	1.17415	0.119665	2.75254	0.280529	4.18e-10
H3K4me1 500	0.609157	1.04291	0.0697512	1.71206	0.114504	5.02e-10
H3K4me3 peaks	0.0417894	0.231679	0.0748978	5.54396	1.79227	0.0112347
H3K4me3	0.133307	0.489987	0.0793812	3.67562	0.595475	7.01e-06
H3K4me3 500	0.255482	0.790587	0.0769642	3.09449	0.301251	3.58e-12
H3K9ac peaks	0.0387701	0.10954	0.104762	2.82536	2.70212	0.499341
H3K9ac	0.126111	0.565763	0.111704	4.48623	0.88576	8.29e-05
H3K9ac 500	0.230583	0.664598	0.0963868	2.88225	0.418013	6.71e-06
Intron	0.387453	0.352802	0.040781	0.910569	0.105254	0.39551
Intron 500	0.39713	0.365555	0.0372768	0.920492	0.0938654	0.39697
Promoter Flanking	0.00842726	0.0246479	0.0367401	2.92479	4.35967	0.658853
Promoter Flanking 500	0.0334715	0.020451	0.0487209	0.610997	1.45559	0.789279
Promoter	0.0311637	0.0906695	0.0448295	2.90946	1.43851	0.184383
Promoter 500	0.0386271	0.0726991	0.02978	1.88208	0.770962	0.252572
Repressed	0.461222	0.232701	0.145998	0.504531	0.316545	0.117527
Repressed 500	0.719053	0.478327	0.0527581	0.665217	0.0733716	5.05e-06
SuperEnhancer	0.16842	0.301879	0.0414899	1.79242	0.246347	0.00129693
SuperEnhancer 500	0.171607	0.353573	0.0434241	2.06037	0.253044	2.78e-05
TFBS	0.132451	0.576891	0.135106	4.35552	1.02005	0.00100344
TFBS 500	0.343444	0.939903	0.128554	2.7367	0.374308	3.49e-06
Transcribed	0.345418	0.358516	0.110857	1.03792	0.320937	0.905951
Transcribed 500	0.763062	0.619503	0.0990041	0.811865	0.129746	0.147051
TSS	0.0182189	0.0309108	0.048837	1.69664	2.68057	0.794954
TSS 500	0.0348255	0.0770608	0.0472757	2.21277	1.3575	0.371653
3-prime UTR	0.0110542	-0.0253836	0.0221521	-2.29628	2.00395	0.0999921
3-prime UTR 500	0.0269311	-0.0331543	0.0279353	-1.23108	1.03729	0.0314858
5-prime UTR	0.00542453	0.0238002	0.0176716	4.38751	3.25772	0.298414
5-prime UTR 500	0.0278058	0.043325	0.0325336	1.55813	1.17003	0.633349
Weak Enhancer	0.0210925	0.0702737	0.0646383	3.33169	3.06451	0.446736
Weak Enhancer 500	0.0889585	0.245105	0.0791488	2.75527	0.889728	0.0485159
