# Supplementary material for: Genetic prediction of male pattern baldness
Source: PLoS Genet. 2017 Feb 14;13(2):e1006594. doi: 10.1371/journal.pgen.1006594 (PMC5308812; doi:10.1371/journal.pgen.1006594)
Supplement: S8 Table — Verbal-numerical reasoning and childhood intelligence were examined as educational attainment (genetic association with baldness reported by Pickrell et al. 2016 [14]) can be used as a proxy phenotype for general cognitive ability. Metabolic traits were included as metabolic disease has been associated with baldness (references noted in the review paper by Heilmann-Heimbach et al. 2016 [16]). Psychiatric disorders were included due to the association between baldness and neurological conditions such as Parkinson’s disease. Genetic correlations have been observed between baldness and the listed anthropometric and developmental traits [14]. Fertility traits [60] were selected due to the published associations between baldness and the androgen receptor. (XLSX) [file pgen.1006594.s008.xlsx]

## Sheet: S8 Table
S8 Table. The 24 health-related phenotypes included in the genetic correlation analysis with male pattern baldness. Verbal-numerical reasoning and childhood intelligence were examined as educational attainment (genetic association with baldness reported by Pickrell et al. 2016 [14]) can be used as a proxy phenotype for general cognitive ability. Metabolic traits were included as metabolic disease…
Cognitive abilities
Childhood intelligence
Educational attainment
Verbal-numerical reasoning (Intelligence)
Health and Metabolic
Coronary artery disease
Homeostatic model assessment beta-cell function (HOMA B)
Homeostatic model assessment insulin resistance (HOMA IR)
Glycated haemoglobin (HbA1c)
High density lipoprotein (HDL) cholesterol
Low density lipoprotein (LDL) cholesterol
Obesity
Triglycerides
Type 2 Diabetes
Waist to hip ratio
Fertility
Number of children ever born
Age at first birth
Psychiatric disease
Attention deficit hyperactivity disorder (ADHD)
Alzheimer's disease
Autism
Bipolar disorder
Major depressive disorder (MDD)
Schizophrenia
Neuroticism
Anthropometric and developmental traits
Height
Age at menarche
